# Supplementary material for: Constructing gene regulatory networks using epigenetic data
Source: NPJ Syst Biol Appl. 2021 Dec 9;7:45. doi: 10.1038/s41540-021-00208-3 (PMC8660777; doi:10.1038/s41540-021-00208-3)
Supplement: Supplementary file 2 — Supplementary Data 1 [file 41540_2021_208_MOESM2_ESM.xlsx]

## Sheet: ENCODE_Dnase-seq
DNase-seq data was downloaded from the website: http://genome.ucsc.edu/ENCODE/downloads.html and http://ftp.ebi.ac.uk/pub/databases/ensembl/encode/integration_data_jan2011/byDataType/openchrom/jan2011/fdrPeaks/
FileCount	CellType	Lab	Assay	Type	Genome	Downloaded from URL
1	A549	UWDuke	DNase-Seq	FDR01peaks	hg19	http://ftp.ebi.ac.uk/pub/databases/ensembl/encode/integration_data_jan2011/byDataType/openchrom/jan2011/fdrPeaks/wgEncodeUWDukeDnaseA549.fdr01peaks.hg19.bb
2	H1-HESC	UWDuke	DNase-Seq	FDR01peaks	hg19	http://ftp.ebi.ac.uk/pub/databases/ensembl/encode/integration_data_jan2011/byDataType/openchrom/jan2011/fdrPeaks/wgEncodeUWDukeDnaseH1hESC.fdr01peaks.hg19.bb
3	HELa-S3	UWDuke	DNase-Seq	FDR01peaks	hg19	http://ftp.ebi.ac.uk/pub/databases/ensembl/encode/integration_data_jan2011/byDataType/openchrom/jan2011/fdrPeaks/wgEncodeUWDukeDnaseHeLaS3.fdr01peaks.hg19.bb
4	HEPG2	UWDuke	DNase-Seq	FDR01peaks	hg19	http://ftp.ebi.ac.uk/pub/databases/ensembl/encode/integration_data_jan2011/byDataType/openchrom/jan2011/fdrPeaks/wgEncodeUWDukeDnaseHepG2.fdr01peaks.hg19.bb
5	GM12878	UWDuke	DNase-Seq	FDR01peaks	hg19	http://ftp.ebi.ac.uk/pub/databases/ensembl/encode/integration_data_jan2011/byDataType/openchrom/jan2011/fdrPeaks/wgEncodeUWDukeDnaseGM12878.fdr01peaks.hg19.bb
6	K562	UWDuke	DNase-Seq	FDR01peaks	hg19	http://ftp.ebi.ac.uk/pub/databases/ensembl/encode/integration_data_jan2011/byDataType/openchrom/jan2011/fdrPeaks/wgEncodeUWDukeDnaseK562.fdr01peaks.hg19.bb

## Sheet: ENCODE_ChIP-seq
ChIP-seq data was downloaded from: http://hgdownload.cse.ucsc.edu/goldenpath/hg19/encodeDCC/wgEncodeAwgTfbsUniform/
Cell Type	Antibody (TF)	FileName	Project	Lab	Composite	Datatype	View	Treatment	Anitbody	DataVersion
A549
cell=A549;	antibody=ATF3;	wgEncodeAwgTfbsHaibA549Atf3V0422111Etoh02UniPk.narrowPeak.gz	project=wgEncode;	lab=HudsonAlpha;	composite=wgEncodeAwgTfbsUniform;	dataType=ChipSeq;	view=Peaks;	treatment=EtOH_0.02pct;	antibody=ATF3;	dataVersion=ENCODE; Mar 2012 Freeze; dccAccession=wgEncodeEH002288; controlId=SL6021; quality=good; tableName=wgEncodeAwgTfbsHaibA549Atf3V0422111Etoh02UniPk; type=narrowPeak; md5sum=04b555c96fac6ff5cd3ade02be4c9b66; size=168K
cell=A549;	antibody=BCL3;	wgEncodeAwgTfbsHaibA549Bcl3V0422111Etoh02UniPk.narrowPeak.gz	project=wgEncode;	lab=HudsonAlpha;	composite=wgEncodeAwgTfbsUniform;	dataType=ChipSeq;	view=Peaks;	treatment=EtOH_0.02pct;	antibody=BCL3;	dataVersion=ENCODE; Mar 2012 Freeze; dccAccession=wgEncodeEH002303; controlId=SL6021; quality=good; tableName=wgEncodeAwgTfbsHaibA549Bcl3V0422111Etoh02UniPk; type=narrowPeak; md5sum=f600d31521fb4feda3b1618fe5d7f2f3; size=176K
cell=A549;	antibody=CREB1_(SC-240);	wgEncodeAwgTfbsHaibA549Creb1sc240V0416102Dex100nmUniPk.narrowPeak.gz	project=wgEncode;	lab=HudsonAlpha;	composite=wgEncodeAwgTfbsUniform;	dataType=ChipSeq;	view=Peaks;	treatment=DEX_100nM;	antibody=CREB1_(SC-240);	dataVersion=ENCODE; Mar 2012 Freeze; dccAccession=wgEncodeEH002323; controlId=SL1668; quality=good; tableName=wgEncodeAwgTfbsHaibA549Creb1sc240V0416102Dex100nmUniPk; type=narrowPeak; md5sum=4e04e30603901f81c80fb99c0394d11f; size=378K
cell=A549;	antibody=CTCF_(SC-5916);	wgEncodeAwgTfbsHaibA549Ctcfsc5916Pcr1xDex100nmUniPk.narrowPeak.gz	project=wgEncode;	lab=HudsonAlpha;	composite=wgEncodeAwgTfbsUniform;	dataType=ChipSeq;	view=Peaks;	treatment=DEX_100nM;	antibody=CTCF_(SC-5916);	dataVersion=ENCODE; Mar 2012 Freeze; dccAccession=wgEncodeEH001507; controlId=SL474; quality=good; tableName=wgEncodeAwgTfbsHaibA549Ctcfsc5916Pcr1xDex100nmUniPk; type=narrowPeak; md5sum=05783cba2b9e43f63c562d73a2d8ff58; size=859K
cell=A549;	antibody=CTCF_(SC-5916);	wgEncodeAwgTfbsHaibA549Ctcfsc5916Pcr1xEtoh02UniPk.narrowPeak.gz	project=wgEncode;	lab=HudsonAlpha;	composite=wgEncodeAwgTfbsUniform;	dataType=ChipSeq;	view=Peaks;	treatment=EtOH_0.02pct;	antibody=CTCF_(SC-5916);	dataVersion=ENCODE; Mar 2012 Freeze; dccAccession=wgEncodeEH001508; controlId=SL475; quality=good; tableName=wgEncodeAwgTfbsHaibA549Ctcfsc5916Pcr1xEtoh02UniPk; type=narrowPeak; md5sum=5efa4c3fffdfa7a071a2398e6b2291d7; size=807K
cell=A549;	antibody=ELF1_(SC-631);	wgEncodeAwgTfbsHaibA549Elf1V0422111Etoh02UniPk.narrowPeak.gz	project=wgEncode;	lab=HudsonAlpha;	composite=wgEncodeAwgTfbsUniform;	dataType=ChipSeq;	view=Peaks;	treatment=EtOH_0.02pct;	antibody=ELF1_(SC-631);	dataVersion=ENCODE; Mar 2012 Freeze; dccAccession=wgEncodeEH002289; controlId=SL6021; quality=good; tableName=wgEncodeAwgTfbsHaibA549Elf1V0422111Etoh02UniPk; type=narrowPeak; md5sum=4df9f8e1b4c6e75494df17c6f541b1db; size=209K
cell=A549;	antibody=ETS1;	wgEncodeAwgTfbsHaibA549Ets1V0422111Etoh02UniPk.narrowPeak.gz	project=wgEncode;	lab=HudsonAlpha;	composite=wgEncodeAwgTfbsUniform;	dataType=ChipSeq;	view=Peaks;	treatment=EtOH_0.02pct;	antibody=ETS1;	dataVersion=ENCODE; Mar 2012 Freeze; dccAccession=wgEncodeEH002290; controlId=SL6021; quality=good; tableName=wgEncodeAwgTfbsHaibA549Ets1V0422111Etoh02UniPk; type=narrowPeak; md5sum=868529ee58e59a31a5492e958602be8a; size=127K
cell=A549;	antibody=FOSL2;	wgEncodeAwgTfbsHaibA549Fosl2V0422111Etoh02UniPk.narrowPeak.gz	project=wgEncode;	lab=HudsonAlpha;	composite=wgEncodeAwgTfbsUniform;	dataType=ChipSeq;	view=Peaks;	treatment=EtOH_0.02pct;	antibody=FOSL2;	dataVersion=ENCODE; Mar 2012 Freeze; dccAccession=wgEncodeEH002310; controlId=SL6021; quality=good; tableName=wgEncodeAwgTfbsHaibA549Fosl2V0422111Etoh02UniPk; type=narrowPeak; md5sum=9481216ee7b2c7ddd22a3a643712137f; size=675K
cell=A549;	antibody=FOXA1_(SC-101058);	wgEncodeAwgTfbsHaibA549Foxa1V0416102Dex100nmUniPk.narrowPeak.gz	project=wgEncode;	lab=HudsonAlpha;	composite=wgEncodeAwgTfbsUniform;	dataType=ChipSeq;	view=Peaks;	treatment=DEX_100nM;	antibody=FOXA1_(SC-101058);	dataVersion=ENCODE; Mar 2012 Freeze; dccAccession=wgEncodeEH002293; controlId=SL2665; quality=good; tableName=wgEncodeAwgTfbsHaibA549Foxa1V0416102Dex100nmUniPk; type=narrowPeak; md5sum=54f26077b864d05fae66a0399ccbd478; size=200K
cell=A549;	antibody=GABP;	wgEncodeAwgTfbsHaibA549GabpV0422111Etoh02UniPk.narrowPeak.gz	project=wgEncode;	lab=HudsonAlpha;	composite=wgEncodeAwgTfbsUniform;	dataType=ChipSeq;	view=Peaks;	treatment=EtOH_0.02pct;	antibody=GABP;	dataVersion=ENCODE; Mar 2012 Freeze; dccAccession=wgEncodeEH002294; controlId=SL6021; quality=good; tableName=wgEncodeAwgTfbsHaibA549GabpV0422111Etoh02UniPk; type=narrowPeak; md5sum=9ca63e2ff97ae04e6fc82dc828ac6998; size=289K
cell=A549;	antibody=GR;	wgEncodeAwgTfbsHaibA549GrPcr1xDex500pmUniPk.narrowPeak.gz	project=wgEncode;	lab=HudsonAlpha;	composite=wgEncodeAwgTfbsUniform;	dataType=ChipSeq;	view=Peaks;	treatment=DEX_500pM;	antibody=GR;	dataVersion=ENCODE; Mar 2012 Freeze; dccAccession=wgEncodeEH001490; controlId=SL878; quality=good; tableName=wgEncodeAwgTfbsHaibA549GrPcr1xDex500pmUniPk; type=narrowPeak; md5sum=45e6c4ee04182c0f2850e3e9740b9ae1; size=29K
cell=A549;	antibody=GR;	wgEncodeAwgTfbsHaibA549GrPcr1xDex50nmUniPk.narrowPeak.gz	project=wgEncode;	lab=HudsonAlpha;	composite=wgEncodeAwgTfbsUniform;	dataType=ChipSeq;	view=Peaks;	treatment=DEX_50nM;	antibody=GR;	dataVersion=ENCODE; Mar 2012 Freeze; dccAccession=wgEncodeEH001491; controlId=SL878; quality=good; tableName=wgEncodeAwgTfbsHaibA549GrPcr1xDex50nmUniPk; type=narrowPeak; md5sum=5622c161576ad3b8a5e8fdc78e47efdc; size=557K
cell=A549;	antibody=GR;	wgEncodeAwgTfbsHaibA549GrPcr1xDex5nmUniPk.narrowPeak.gz	project=wgEncode;	lab=HudsonAlpha;	composite=wgEncodeAwgTfbsUniform;	dataType=ChipSeq;	view=Peaks;	treatment=DEX_5nM;	antibody=GR;	dataVersion=ENCODE; Mar 2012 Freeze; dccAccession=wgEncodeEH001492; controlId=SL878; quality=good; tableName=wgEncodeAwgTfbsHaibA549GrPcr1xDex5nmUniPk; type=narrowPeak; md5sum=5b0fce0f523eb28b946989f4d9eadfc7; size=258K
cell=A549;	antibody=GR;	wgEncodeAwgTfbsHaibA549GrPcr2xDex100nmUniPk.narrowPeak.gz	project=wgEncode;	lab=HudsonAlpha;	composite=wgEncodeAwgTfbsUniform;	dataType=ChipSeq;	view=Peaks;	treatment=DEX_100nM;	antibody=GR;	dataVersion=ENCODE; Mar 2012 Freeze; dccAccession=wgEncodeEH001555; controlId=SL247; quality=good; tableName=wgEncodeAwgTfbsHaibA549GrPcr2xDex100nmUniPk; type=narrowPeak; md5sum=1c4750bad0499fb088044564a85465ce; size=375K
cell=A549;	antibody=NRSF;	wgEncodeAwgTfbsHaibA549NrsfV0422111Etoh02UniPk.narrowPeak.gz	project=wgEncode;	lab=HudsonAlpha;	composite=wgEncodeAwgTfbsUniform;	dataType=ChipSeq;	view=Peaks;	treatment=EtOH_0.02pct;	antibody=NRSF;	dataVersion=ENCODE; Mar 2012 Freeze; dccAccession=wgEncodeEH002311; controlId=SL6021; quality=good; tableName=wgEncodeAwgTfbsHaibA549NrsfV0422111Etoh02UniPk; type=narrowPeak; md5sum=6320480eacc3d4d6a4f97b1c3e4358a0; size=272K
cell=A549;	antibody=p300;	wgEncodeAwgTfbsHaibA549P300V0422111Etoh02UniPk.narrowPeak.gz	project=wgEncode;	lab=HudsonAlpha;	composite=wgEncodeAwgTfbsUniform;	dataType=ChipSeq;	view=Peaks;	treatment=EtOH_0.02pct;	antibody=p300;	dataVersion=ENCODE; Mar 2012 Freeze; dccAccession=wgEncodeEH002292; controlId=SL6021; quality=good; tableName=wgEncodeAwgTfbsHaibA549P300V0422111Etoh02UniPk; type=narrowPeak; md5sum=3fb40129c65b04a8b81b475fefebd207; size=399K
cell=A549;	antibody=Pol2;	wgEncodeAwgTfbsHaibA549Pol2Pcr2xDex100nmUniPk.narrowPeak.gz	project=wgEncode;	lab=HudsonAlpha;	composite=wgEncodeAwgTfbsUniform;	dataType=ChipSeq;	view=Peaks;	treatment=DEX_100nM;	antibody=Pol2;	dataVersion=ENCODE; Mar 2012 Freeze; dccAccession=wgEncodeEH001494; controlId=SL335; quality=good; tableName=wgEncodeAwgTfbsHaibA549Pol2Pcr2xDex100nmUniPk; type=narrowPeak; md5sum=dd13c2369392a16148d834fbc53f5d1d; size=565K
cell=A549;	antibody=Pol2;	wgEncodeAwgTfbsHaibA549Pol2Pcr2xEtoh02UniPk.narrowPeak.gz	project=wgEncode;	lab=HudsonAlpha;	composite=wgEncodeAwgTfbsUniform;	dataType=ChipSeq;	view=Peaks;	treatment=EtOH_0.02pct;	antibody=Pol2;	dataVersion=ENCODE; Mar 2012 Freeze; dccAccession=wgEncodeEH001493; controlId=SL307; quality=good; tableName=wgEncodeAwgTfbsHaibA549Pol2Pcr2xEtoh02UniPk; type=narrowPeak; md5sum=b6e5aa4b336a14943cf20d2b4f9584ac; size=568K
cell=A549;	antibody=Sin3Ak-20;	wgEncodeAwgTfbsHaibA549Sin3ak20V0422111Etoh02UniPk.narrowPeak.gz	project=wgEncode;	lab=HudsonAlpha;	composite=wgEncodeAwgTfbsUniform;	dataType=ChipSeq;	view=Peaks;	treatment=EtOH_0.02pct;	antibody=Sin3Ak-20;	dataVersion=ENCODE; Mar 2012 Freeze; dccAccession=wgEncodeEH002342; controlId=SL6021; quality=good; tableName=wgEncodeAwgTfbsHaibA549Sin3ak20V0422111Etoh02UniPk; type=narrowPeak; md5sum=4ad95500231538f1090cbcaa42fe5b02; size=148K
cell=A549;	antibody=SIX5;	wgEncodeAwgTfbsHaibA549Six5V0422111Etoh02UniPk.narrowPeak.gz	project=wgEncode;	lab=HudsonAlpha;	composite=wgEncodeAwgTfbsUniform;	dataType=ChipSeq;	view=Peaks;	treatment=EtOH_0.02pct;	antibody=SIX5;	dataVersion=ENCODE; Mar 2012 Freeze; dccAccession=wgEncodeEH002341; controlId=SL6021; quality=good; tableName=wgEncodeAwgTfbsHaibA549Six5V0422111Etoh02UniPk; type=narrowPeak; md5sum=1be59fdb2adc9d9ed041877d2c649095; size=120K
cell=A549;	antibody=TAF1;	wgEncodeAwgTfbsHaibA549Taf1V0422111Etoh02UniPk.narrowPeak.gz	project=wgEncode;	lab=HudsonAlpha;	composite=wgEncodeAwgTfbsUniform;	dataType=ChipSeq;	view=Peaks;	treatment=EtOH_0.02pct;	antibody=TAF1;	dataVersion=ENCODE; Mar 2012 Freeze; dccAccession=wgEncodeEH002275; controlId=SL6021; quality=good; tableName=wgEncodeAwgTfbsHaibA549Taf1V0422111Etoh02UniPk; type=narrowPeak; md5sum=cd19b8e4e820dad3140915e3e43de3c8; size=210K
cell=A549;	antibody=TCF12;	wgEncodeAwgTfbsHaibA549Tcf12V0422111Etoh02UniPk.narrowPeak.gz	project=wgEncode;	lab=HudsonAlpha;	composite=wgEncodeAwgTfbsUniform;	dataType=ChipSeq;	view=Peaks;	treatment=EtOH_0.02pct;	antibody=TCF12;	dataVersion=ENCODE; Mar 2012 Freeze; dccAccession=wgEncodeEH002312; controlId=SL6021; quality=good; tableName=wgEncodeAwgTfbsHaibA549Tcf12V0422111Etoh02UniPk; type=narrowPeak; md5sum=1efa0794739e5324d517d67db31815c1; size=449K
cell=A549;	antibody=USF-1;	wgEncodeAwgTfbsHaibA549Usf1Pcr1xDex100nmUniPk.narrowPeak.gz	project=wgEncode;	lab=HudsonAlpha;	composite=wgEncodeAwgTfbsUniform;	dataType=ChipSeq;	view=Peaks;	treatment=DEX_100nM;	antibody=USF-1;	dataVersion=ENCODE; Mar 2012 Freeze; dccAccession=wgEncodeEH001509; controlId=SL474; quality=good; tableName=wgEncodeAwgTfbsHaibA549Usf1Pcr1xDex100nmUniPk; type=narrowPeak; md5sum=904d202ddb21508dfccc235fd2cc61c1; size=287K
cell=A549;	antibody=USF-1;	wgEncodeAwgTfbsHaibA549Usf1Pcr1xEtoh02UniPk.narrowPeak.gz	project=wgEncode;	lab=HudsonAlpha;	composite=wgEncodeAwgTfbsUniform;	dataType=ChipSeq;	view=Peaks;	treatment=EtOH_0.02pct;	antibody=USF-1;	dataVersion=ENCODE; Mar 2012 Freeze; dccAccession=wgEncodeEH001539; controlId=SL475; quality=good; tableName=wgEncodeAwgTfbsHaibA549Usf1Pcr1xEtoh02UniPk; type=narrowPeak; md5sum=68e53bb3f72c295a8630119dda9bc29f; size=289K
cell=A549;	antibody=USF-1;	wgEncodeAwgTfbsHaibA549Usf1V0422111Etoh02UniPk.narrowPeak.gz	project=wgEncode;	lab=HudsonAlpha;	composite=wgEncodeAwgTfbsUniform;	dataType=ChipSeq;	view=Peaks;	treatment=EtOH_0.02pct;	antibody=USF-1;	dataVersion=ENCODE; Mar 2012 Freeze; dccAccession=wgEncodeEH002291; controlId=SL6021; quality=good; tableName=wgEncodeAwgTfbsHaibA549Usf1V0422111Etoh02UniPk; type=narrowPeak; md5sum=ac1782ebe8298aa7eaef06b8b9c73b0d; size=196K
cell=A549;	antibody=YY1_(SC-281);	wgEncodeAwgTfbsHaibA549Yy1cV0422111Etoh02UniPk.narrowPeak.gz	project=wgEncode;	lab=HudsonAlpha;	composite=wgEncodeAwgTfbsUniform;	dataType=ChipSeq;	view=Peaks;	treatment=EtOH_0.02pct;	antibody=YY1_(SC-281);	dataVersion=ENCODE; Mar 2012 Freeze; dccAccession=wgEncodeEH002282; controlId=SL6021; quality=good; tableName=wgEncodeAwgTfbsHaibA549Yy1cV0422111Etoh02UniPk; type=narrowPeak; md5sum=9ccd632318c4febcc974ecf8046b5858; size=221K
cell=A549;	antibody=ZBTB33;	wgEncodeAwgTfbsHaibA549Zbtb33V0422111Etoh02UniPk.narrowPeak.gz	project=wgEncode;	lab=HudsonAlpha;	composite=wgEncodeAwgTfbsUniform;	dataType=ChipSeq;	view=Peaks;	treatment=EtOH_0.02pct;	antibody=ZBTB33;	dataVersion=ENCODE; Mar 2012 Freeze; dccAccession=wgEncodeEH002295; controlId=SL6021; quality=good; tableName=wgEncodeAwgTfbsHaibA549Zbtb33V0422111Etoh02UniPk; type=narrowPeak; md5sum=ee049a8f0b9a0eafdf9e430bdbb2c1ab; size=179K
cell=A549;	antibody=BHLHE40;	wgEncodeAwgTfbsSydhA549Bhlhe40IggrabUniPk.narrowPeak.gz	project=wgEncode;	lab=Stanford;	composite=wgEncodeAwgTfbsUniform;	dataType=ChipSeq;	view=Peaks;	treatment=None;	antibody=BHLHE40; control=IgG-rab;	dataVersion=ENCODE; Mar 2012 Freeze; dccAccession=wgEncodeEH002817; controlId=wgEncodeEH002819; quality=good; tableName=wgEncodeAwgTfbsSydhA549Bhlhe40IggrabUniPk; type=narrowPeak; md5sum=c9abf6784d313e68d9330484c22a5611; size=81K
cell=A549;	antibody=CEBPB;	wgEncodeAwgTfbsSydhA549CebpbIggrabUniPk.narrowPeak.gz	project=wgEncode;	lab=Stanford;	composite=wgEncodeAwgTfbsUniform;	dataType=ChipSeq;	view=Peaks;	treatment=None;	antibody=CEBPB; control=IgG-rab;	dataVersion=ENCODE; Mar 2012 Freeze; dccAccession=wgEncodeEH002818; controlId=wgEncodeEH002819; quality=good; tableName=wgEncodeAwgTfbsSydhA549CebpbIggrabUniPk; type=narrowPeak; md5sum=d2f878bedb6a14b5e284b1125e7ce44e; size=833K
cell=A549;	antibody=Max;	wgEncodeAwgTfbsSydhA549MaxIggrabUniPk.narrowPeak.gz	project=wgEncode;	lab=Stanford;	composite=wgEncodeAwgTfbsUniform;	dataType=ChipSeq;	view=Peaks;	treatment=None;	antibody=Max; control=IgG-rab;	dataVersion=ENCODE; Mar 2012 Freeze; dccAccession=wgEncodeEH002820; controlId=wgEncodeEH002819; quality=good; tableName=wgEncodeAwgTfbsSydhA549MaxIggrabUniPk; type=narrowPeak; md5sum=b4b49e60a4fbcb3638b744969974683a; size=232K
cell=A549;	antibody=Pol2(phosphoS2);	wgEncodeAwgTfbsSydhA549Pol2s2IggrabUniPk.narrowPeak.gz	project=wgEncode;	lab=Stanford;	composite=wgEncodeAwgTfbsUniform;	dataType=ChipSeq;	view=Peaks;	treatment=None;	antibody=Pol2(phosphoS2); control=IgG-rab;	dataVersion=ENCODE; Mar 2012 Freeze; dccAccession=wgEncodeEH002821; controlId=wgEncodeEH002819; quality=good; tableName=wgEncodeAwgTfbsSydhA549Pol2s2IggrabUniPk; type=narrowPeak; md5sum=b6dba1a9be1f441a73aa39539f221e51; size=89K
cell=A549;	antibody=Rad21;	wgEncodeAwgTfbsSydhA549Rad21IggrabUniPk.narrowPeak.gz	project=wgEncode;	lab=Stanford;	composite=wgEncodeAwgTfbsUniform;	dataType=ChipSeq;	view=Peaks;	treatment=None;	antibody=Rad21; control=IgG-rab;	dataVersion=ENCODE; Mar 2012 Freeze; dccAccession=wgEncodeEH002822; controlId=wgEncodeEH002819; quality=good; tableName=wgEncodeAwgTfbsSydhA549Rad21IggrabUniPk; type=narrowPeak; md5sum=fff8cd92238c218bfa89ed175a57f812; size=590K
cell=A549;	antibody=CTCF;	wgEncodeAwgTfbsUtaA549CtcfUniPk.narrowPeak.gz	project=wgEncode;	lab=UT-A;	composite=wgEncodeAwgTfbsUniform;	dataType=ChipSeq;	view=Peaks;	treatment=None;	antibody=CTCF;	dataVersion=ENCODE; Mar 2012 Freeze; dccAccession=wgEncodeEH002078; controlId=wgEncodeEH002077; quality=good; tableName=wgEncodeAwgTfbsUtaA549CtcfUniPk; type=narrowPeak; md5sum=e9e399f203da14d6ab9eeceb9b620c12; size=1.2M
cell=A549;	antibody=Pol2;	wgEncodeAwgTfbsUtaA549Pol2UniPk.narrowPeak.gz	project=wgEncode;	lab=UT-A;	composite=wgEncodeAwgTfbsUniform;	dataType=ChipSeq;	view=Peaks;	treatment=None;	antibody=Pol2;	dataVersion=ENCODE; Mar 2012 Freeze; dccAccession=wgEncodeEH002079; controlId=wgEncodeEH002077; quality=good; tableName=wgEncodeAwgTfbsUtaA549Pol2UniPk; type=narrowPeak; md5sum=e8bec2251fd0ad8c9f5b8e3324e04d63; size=354K
cell=A549;	antibody=CTCF;	wgEncodeAwgTfbsUwA549CtcfUniPk.narrowPeak.gz	project=wgEncode;	lab=UW;	composite=wgEncodeAwgTfbsUniform;	dataType=ChipSeq;	view=Peaks;	treatment=None;	antibody=CTCF; control=std;	dataVersion=ENCODE; Mar 2012 Freeze; dccAccession=wgEncodeEH001890; controlId=wgEncodeEH001904; quality=good; tableName=wgEncodeAwgTfbsUwA549CtcfUniPk; type=narrowPeak; md5sum=255742c9ef3014d005b76a4f22056f6e; size=945K
H1HESC
cell=H1-hESC	antibody=CHD1_(A301-218A)	wgEncodeAwgTfbsBroadH1hescChd1a301218aUniPk.narrowPeak.gz	project=wgEncode	lab=Broad	composite=wgEncodeAwgTfbsUniform	dataType=ChipSeq	view=Peaks	treatment=None	antibody=CHD1_(A301-218A); control=std	dataVersion=ENCODE Mar 2012 Freeze dccAccession=wgEncodeEH002095 controlId=wgEncodeEH000088 quality=good tableName=wgEncodeAwgTfbsBroadH1hescChd1a301218aUniPk type=narrowPeak md5sum=71891a536ed23a626f37d0c9b64ff2b1 size=184K
cell=H1-hESC	antibody=CTCF	wgEncodeAwgTfbsBroadH1hescCtcfUniPk.narrowPeak.gz	project=wgEncode	lab=Broad	composite=wgEncodeAwgTfbsUniform	dataType=ChipSeq	view=Peaks	treatment=None	antibody=CTCF ; control=std	dataVersion=ENCODE Mar 2012 Freeze dccAccession=wgEncodeEH000085 controlId=wgEncodeEH000088 quality=good tableName=wgEncodeAwgTfbsBroadH1hescCtcfUniPk type=narrowPeak md5sum=2f6c4125815daf00551e046db4dd87de size=1.4M
cell=H1-hESC	antibody=EZH2_(39875)	wgEncodeAwgTfbsBroadH1hescEzh239875UniPk.narrowPeak.gz	project=wgEncode	lab=Broad	composite=wgEncodeAwgTfbsUniform	dataType=ChipSeq	view=Peaks	treatment=None	antibody=EZH2_(39875); control=std	dataVersion=ENCODE Mar 2012 Freeze dccAccession=wgEncodeEH003082 controlId=wgEncodeEH000088 quality=good tableName=wgEncodeAwgTfbsBroadH1hescEzh239875UniPk type=narrowPeak md5sum=21c04c7e708c5aba1967dc33bf2a5907 size=147K
cell=H1-hESC	antibody=JARID1A_(ab26049)	wgEncodeAwgTfbsBroadH1hescJarid1aab26049UniPk.narrowPeak.gz	project=wgEncode	lab=Broad	composite=wgEncodeAwgTfbsUniform	dataType=ChipSeq	view=Peaks	treatment=None	antibody=JARID1A_(ab26049); control=std	dataVersion=ENCODE Mar 2012 Freeze dccAccession=wgEncodeEH002096 controlId=wgEncodeEH000088 quality=good tableName=wgEncodeAwgTfbsBroadH1hescJarid1aab26049UniPk type=narrowPeak md5sum=a808486fab62296e4ac3781b8eb0aa73 size=42K
cell=H1-hESC	antibody=RBBP5_(A300-109A)	wgEncodeAwgTfbsBroadH1hescRbbp5a300109aUniPk.narrowPeak.gz	project=wgEncode	lab=Broad	composite=wgEncodeAwgTfbsUniform	dataType=ChipSeq	view=Peaks	treatment=None	antibody=RBBP5_(A300-109A); control=std	dataVersion=ENCODE Mar 2012 Freeze dccAccession=wgEncodeEH002087 controlId=wgEncodeEH000088 quality=good tableName=wgEncodeAwgTfbsBroadH1hescRbbp5a300109aUniPk type=narrowPeak md5sum=881cb167d6ed2979b5e8078be3e774b3 size=379K
cell=H1-hESC	antibody=ATF2_(SC-81188)	wgEncodeAwgTfbsHaibH1hescAtf2sc81188V0422111UniPk.narrowPeak.gz	project=wgEncode	lab=HudsonAlpha	composite=wgEncodeAwgTfbsUniform	dataType=ChipSeq	view=Peaks	treatment=None	antibody=ATF2_(SC-81188)	dataVersion=ENCODE Mar 2012 Freeze dccAccession=wgEncodeEH002316 controlId=SL6018 quality=good tableName=wgEncodeAwgTfbsHaibH1hescAtf2sc81188V0422111UniPk type=narrowPeak md5sum=323dd9b0b30f827b9de9a9c1f8fd9f31 size=116K
cell=H1-hESC	antibody=ATF3	wgEncodeAwgTfbsHaibH1hescAtf3V0416102UniPk.narrowPeak.gz	project=wgEncode	lab=HudsonAlpha	composite=wgEncodeAwgTfbsUniform	dataType=ChipSeq	view=Peaks	treatment=None	antibody=ATF3	dataVersion=ENCODE Mar 2012 Freeze dccAccession=wgEncodeEH001566 controlId=SL1398 quality=good tableName=wgEncodeAwgTfbsHaibH1hescAtf3V0416102UniPk type=narrowPeak md5sum=8b2036d7310683867cb7b2c2e6e67f2c size=125K
cell=H1-hESC	antibody=BCL11A	wgEncodeAwgTfbsHaibH1hescBcl11aPcr1xUniPk.narrowPeak.gz	project=wgEncode	lab=HudsonAlpha	composite=wgEncodeAwgTfbsUniform	dataType=ChipSeq	view=Peaks	treatment=None	antibody=BCL11A	dataVersion=ENCODE Mar 2012 Freeze dccAccession=wgEncodeEH001527 controlId=SL1398 quality=good tableName=wgEncodeAwgTfbsHaibH1hescBcl11aPcr1xUniPk type=narrowPeak md5sum=55dd6571e7e61198c4b8e601b255ac78 size=52K
cell=H1-hESC	antibody=CTCF_(SC-5916)	wgEncodeAwgTfbsHaibH1hescCtcfsc5916V0416102UniPk.narrowPeak.gz	project=wgEncode	lab=HudsonAlpha	composite=wgEncodeAwgTfbsUniform	dataType=ChipSeq	view=Peaks	treatment=None	antibody=CTCF_(SC-5916)	dataVersion=ENCODE Mar 2012 Freeze dccAccession=wgEncodeEH001649 controlId=SL1398 quality=good tableName=wgEncodeAwgTfbsHaibH1hescCtcfsc5916V0416102UniPk type=narrowPeak md5sum=bdf0645c05ff33558da317b4ef702277 size=1.1M
cell=H1-hESC	antibody=Egr-1	wgEncodeAwgTfbsHaibH1hescEgr1V0416102UniPk.narrowPeak.gz	project=wgEncode	lab=HudsonAlpha	composite=wgEncodeAwgTfbsUniform	dataType=ChipSeq	view=Peaks	treatment=None	antibody=Egr-1	dataVersion=ENCODE Mar 2012 Freeze dccAccession=wgEncodeEH001538 controlId=SL1398 quality=good tableName=wgEncodeAwgTfbsHaibH1hescEgr1V0416102UniPk type=narrowPeak md5sum=5e9d13302f35a4fb79efbd6389e277f7 size=195K
cell=H1-hESC	antibody=FOSL1_(SC-183)	wgEncodeAwgTfbsHaibH1hescFosl1sc183V0416102UniPk.narrowPeak.gz	project=wgEncode	lab=HudsonAlpha	composite=wgEncodeAwgTfbsUniform	dataType=ChipSeq	view=Peaks	treatment=None	antibody=FOSL1_(SC-183)	dataVersion=ENCODE Mar 2012 Freeze dccAccession=wgEncodeEH001660 controlId=SL1398 quality=good tableName=wgEncodeAwgTfbsHaibH1hescFosl1sc183V0416102UniPk type=narrowPeak md5sum=a28b39cafad9eec21ec130443058d45d size=23K
cell=H1-hESC	antibody=GABP	wgEncodeAwgTfbsHaibH1hescGabpPcr1xUniPk.narrowPeak.gz	project=wgEncode	lab=HudsonAlpha	composite=wgEncodeAwgTfbsUniform	dataType=ChipSeq	view=Peaks	treatment=None	antibody=GABP	dataVersion=ENCODE Mar 2012 Freeze dccAccession=wgEncodeEH001534 controlId=SL1398 quality=good tableName=wgEncodeAwgTfbsHaibH1hescGabpPcr1xUniPk type=narrowPeak md5sum=c9f86013ffb58bd2cb5af7ec073be2e5 size=111K
cell=H1-hESC	antibody=HDAC2_(SC-6296)	wgEncodeAwgTfbsHaibH1hescHdac2sc6296V0416102UniPk.narrowPeak.gz	project=wgEncode	lab=HudsonAlpha	composite=wgEncodeAwgTfbsUniform	dataType=ChipSeq	view=Peaks	treatment=None	antibody=HDAC2_(SC-6296)	dataVersion=ENCODE Mar 2012 Freeze dccAccession=wgEncodeEH001659 controlId=SL1398 quality=good tableName=wgEncodeAwgTfbsHaibH1hescHdac2sc6296V0416102UniPk type=narrowPeak md5sum=35311e11f0c604e669fe217ccff5996e size=106K
cell=H1-hESC	antibody=JunD	wgEncodeAwgTfbsHaibH1hescJundV0416102UniPk.narrowPeak.gz	project=wgEncode	lab=HudsonAlpha	composite=wgEncodeAwgTfbsUniform	dataType=ChipSeq	view=Peaks	treatment=None	antibody=JunD	dataVersion=ENCODE Mar 2012 Freeze dccAccession=wgEncodeEH001579 controlId=SL1398 quality=good tableName=wgEncodeAwgTfbsHaibH1hescJundV0416102UniPk type=narrowPeak md5sum=bb12b73a74f082c12cfbef0c91fff0c6 size=161K
cell=H1-hESC	antibody=NANOG_(SC-33759)	wgEncodeAwgTfbsHaibH1hescNanogsc33759V0416102UniPk.narrowPeak.gz	project=wgEncode	lab=HudsonAlpha	composite=wgEncodeAwgTfbsUniform	dataType=ChipSeq	view=Peaks	treatment=None	antibody=NANOG_(SC-33759)	dataVersion=ENCODE Mar 2012 Freeze dccAccession=wgEncodeEH001635 controlId=SL1398 quality=good tableName=wgEncodeAwgTfbsHaibH1hescNanogsc33759V0416102UniPk type=narrowPeak md5sum=581b0ee2f3c5c1a27901b88d8dceeff5 size=107K
cell=H1-hESC	antibody=NRSF	wgEncodeAwgTfbsHaibH1hescNrsfV0416102UniPk.narrowPeak.gz	project=wgEncode	lab=HudsonAlpha	composite=wgEncodeAwgTfbsUniform	dataType=ChipSeq	view=Peaks	treatment=None	antibody=NRSF	dataVersion=ENCODE Mar 2012 Freeze dccAccession=wgEncodeEH001498 controlId=SL969 quality=good tableName=wgEncodeAwgTfbsHaibH1hescNrsfV0416102UniPk type=narrowPeak md5sum=bb68d39053c27a0f6ddaaea33ce530c6 size=267K
cell=H1-hESC	antibody=p300	wgEncodeAwgTfbsHaibH1hescP300V0416102UniPk.narrowPeak.gz	project=wgEncode	lab=HudsonAlpha	composite=wgEncodeAwgTfbsUniform	dataType=ChipSeq	view=Peaks	treatment=None	antibody=p300	dataVersion=ENCODE Mar 2012 Freeze dccAccession=wgEncodeEH001574 controlId=SL1398 quality=good tableName=wgEncodeAwgTfbsHaibH1hescP300V0416102UniPk type=narrowPeak md5sum=e375f5124994f81937533e4916c91072 size=169K
cell=H1-hESC	antibody=Pol2-4H8	wgEncodeAwgTfbsHaibH1hescPol24h8V0416102UniPk.narrowPeak.gz	project=wgEncode	lab=HudsonAlpha	composite=wgEncodeAwgTfbsUniform	dataType=ChipSeq	view=Peaks	treatment=None	antibody=Pol2-4H8	dataVersion=ENCODE Mar 2012 Freeze dccAccession=wgEncodeEH001514 controlId=SL969 quality=good tableName=wgEncodeAwgTfbsHaibH1hescPol24h8V0416102UniPk type=narrowPeak md5sum=0b0d47aa9678832b637478ace2712a3a size=433K
cell=H1-hESC	antibody=Pol2	wgEncodeAwgTfbsHaibH1hescPol2V0416102UniPk.narrowPeak.gz	project=wgEncode	lab=HudsonAlpha	composite=wgEncodeAwgTfbsUniform	dataType=ChipSeq	view=Peaks	treatment=None	antibody=Pol2	dataVersion=ENCODE Mar 2012 Freeze dccAccession=wgEncodeEH001499 controlId=SL969 quality=good tableName=wgEncodeAwgTfbsHaibH1hescPol2V0416102UniPk type=narrowPeak md5sum=5726bc76689f002650c0c79255787923 size=495K
cell=H1-hESC	antibody=POU5F1_(SC-9081)	wgEncodeAwgTfbsHaibH1hescPou5f1sc9081V0416102UniPk.narrowPeak.gz	project=wgEncode	lab=HudsonAlpha	composite=wgEncodeAwgTfbsUniform	dataType=ChipSeq	view=Peaks	treatment=None	antibody=POU5F1_(SC-9081)	dataVersion=ENCODE Mar 2012 Freeze dccAccession=wgEncodeEH001636 controlId=SL1398 quality=good tableName=wgEncodeAwgTfbsHaibH1hescPou5f1sc9081V0416102UniPk type=narrowPeak md5sum=df86c34d69b505aaa85eacadb926921e size=81K
cell=H1-hESC	antibody=Rad21	wgEncodeAwgTfbsHaibH1hescRad21V0416102UniPk.narrowPeak.gz	project=wgEncode	lab=HudsonAlpha	composite=wgEncodeAwgTfbsUniform	dataType=ChipSeq	view=Peaks	treatment=None	antibody=Rad21	dataVersion=ENCODE Mar 2012 Freeze dccAccession=wgEncodeEH001593 controlId=SL1398 quality=good tableName=wgEncodeAwgTfbsHaibH1hescRad21V0416102UniPk type=narrowPeak md5sum=4e34800fad3d82aabf0df6e26ef91f00 size=1.7M
cell=H1-hESC	antibody=RXRA	wgEncodeAwgTfbsHaibH1hescRxraV0416102UniPk.narrowPeak.gz	project=wgEncode	lab=HudsonAlpha	composite=wgEncodeAwgTfbsUniform	dataType=ChipSeq	view=Peaks	treatment=None	antibody=RXRA	dataVersion=ENCODE Mar 2012 Freeze dccAccession=wgEncodeEH001560 controlId=SL1398 quality=caution tableName=wgEncodeAwgTfbsHaibH1hescRxraV0416102UniPk type=narrowPeak md5sum=b5cc63575e0f173c8c0767999107f0e5 size=26K
cell=H1-hESC	antibody=Sin3Ak-20	wgEncodeAwgTfbsHaibH1hescSin3ak20Pcr1xUniPk.narrowPeak.gz	project=wgEncode	lab=HudsonAlpha	composite=wgEncodeAwgTfbsUniform	dataType=ChipSeq	view=Peaks	treatment=None	antibody=Sin3Ak-20	dataVersion=ENCODE Mar 2012 Freeze dccAccession=wgEncodeEH001530 controlId=SL1398 quality=good tableName=wgEncodeAwgTfbsHaibH1hescSin3ak20Pcr1xUniPk type=narrowPeak md5sum=c9921859c6cb2429869c286ac95042d8 size=169K
cell=H1-hESC	antibody=SIX5	wgEncodeAwgTfbsHaibH1hescSix5Pcr1xUniPk.narrowPeak.gz	project=wgEncode	lab=HudsonAlpha	composite=wgEncodeAwgTfbsUniform	dataType=ChipSeq	view=Peaks	treatment=None	antibody=SIX5	dataVersion=ENCODE Mar 2012 Freeze dccAccession=wgEncodeEH001528 controlId=SL1398 quality=good tableName=wgEncodeAwgTfbsHaibH1hescSix5Pcr1xUniPk type=narrowPeak md5sum=3ed4a788d2df4cbc7a56a719aebb4e07 size=73K
cell=H1-hESC	antibody=SP1	wgEncodeAwgTfbsHaibH1hescSp1Pcr1xUniPk.narrowPeak.gz	project=wgEncode	lab=HudsonAlpha	composite=wgEncodeAwgTfbsUniform	dataType=ChipSeq	view=Peaks	treatment=None	antibody=SP1	dataVersion=ENCODE Mar 2012 Freeze dccAccession=wgEncodeEH001529 controlId=SL1398 quality=good tableName=wgEncodeAwgTfbsHaibH1hescSp1Pcr1xUniPk type=narrowPeak md5sum=af5c18c179033e80fa03c1b9a335d1cb size=289K
cell=H1-hESC	antibody=SP2_(SC-643)	wgEncodeAwgTfbsHaibH1hescSp2V0422111UniPk.narrowPeak.gz	project=wgEncode	lab=HudsonAlpha	composite=wgEncodeAwgTfbsUniform	dataType=ChipSeq	view=Peaks	treatment=None	antibody=SP2_(SC-643)	dataVersion=ENCODE Mar 2012 Freeze dccAccession=wgEncodeEH002302 controlId=SL6018 quality=good tableName=wgEncodeAwgTfbsHaibH1hescSp2V0422111UniPk type=narrowPeak md5sum=5db00e5cc5bf523729500ce181277182 size=56K
cell=H1-hESC	antibody=SP4_(V-20)	wgEncodeAwgTfbsHaibH1hescSp4v20V0422111UniPk.narrowPeak.gz	project=wgEncode	lab=HudsonAlpha	composite=wgEncodeAwgTfbsUniform	dataType=ChipSeq	view=Peaks	treatment=None	antibody=SP4_(V-20)	dataVersion=ENCODE Mar 2012 Freeze dccAccession=wgEncodeEH002317 controlId=SL6018 quality=good tableName=wgEncodeAwgTfbsHaibH1hescSp4v20V0422111UniPk type=narrowPeak md5sum=94afdd43c3d829a2b626e587e385153e size=111K
cell=H1-hESC	antibody=SRF	wgEncodeAwgTfbsHaibH1hescSrfPcr1xUniPk.narrowPeak.gz	project=wgEncode	lab=HudsonAlpha	composite=wgEncodeAwgTfbsUniform	dataType=ChipSeq	view=Peaks	treatment=None	antibody=SRF	dataVersion=ENCODE Mar 2012 Freeze dccAccession=wgEncodeEH001533 controlId=SL1398 quality=good tableName=wgEncodeAwgTfbsHaibH1hescSrfPcr1xUniPk type=narrowPeak md5sum=ebea7d9431e4414435cbfd82a64e0bce size=101K
cell=H1-hESC	antibody=TAF1	wgEncodeAwgTfbsHaibH1hescTaf1V0416102UniPk.narrowPeak.gz	project=wgEncode	lab=HudsonAlpha	composite=wgEncodeAwgTfbsUniform	dataType=ChipSeq	view=Peaks	treatment=None	antibody=TAF1	dataVersion=ENCODE Mar 2012 Freeze dccAccession=wgEncodeEH001500 controlId=SL969 quality=good tableName=wgEncodeAwgTfbsHaibH1hescTaf1V0416102UniPk type=narrowPeak md5sum=83c7cb00750ef494a204ee286bd1ba7f size=415K
cell=H1-hESC	antibody=TAF7_(SC-101167)	wgEncodeAwgTfbsHaibH1hescTaf7sc101167V0416102UniPk.narrowPeak.gz	project=wgEncode	lab=HudsonAlpha	composite=wgEncodeAwgTfbsUniform	dataType=ChipSeq	view=Peaks	treatment=None	antibody=TAF7_(SC-101167)	dataVersion=ENCODE Mar 2012 Freeze dccAccession=wgEncodeEH001610 controlId=SL1398 quality=good tableName=wgEncodeAwgTfbsHaibH1hescTaf7sc101167V0416102UniPk type=narrowPeak md5sum=8ef0bbeee6d48f38fc045e849c52de64 size=245K
cell=H1-hESC	antibody=TCF12	wgEncodeAwgTfbsHaibH1hescTcf12Pcr1xUniPk.narrowPeak.gz	project=wgEncode	lab=HudsonAlpha	composite=wgEncodeAwgTfbsUniform	dataType=ChipSeq	view=Peaks	treatment=None	antibody=TCF12	dataVersion=ENCODE Mar 2012 Freeze dccAccession=wgEncodeEH001531 controlId=SL1398 quality=good tableName=wgEncodeAwgTfbsHaibH1hescTcf12Pcr1xUniPk type=narrowPeak md5sum=79715bdb49f352355b6edbcc096f743f size=149K
cell=H1-hESC	antibody=TEAD4_(SC-101184)	wgEncodeAwgTfbsHaibH1hescTead4sc101184V0422111UniPk.narrowPeak.gz	project=wgEncode	lab=HudsonAlpha	composite=wgEncodeAwgTfbsUniform	dataType=ChipSeq	view=Peaks	treatment=None	antibody=TEAD4_(SC-101184)	dataVersion=ENCODE Mar 2012 Freeze dccAccession=wgEncodeEH003214 controlId=SL6018 quality=good tableName=wgEncodeAwgTfbsHaibH1hescTead4sc101184V0422111UniPk type=narrowPeak md5sum=f7b8aba3d01d491ea964f09cb0eb991a size=400K
cell=H1-hESC	antibody=USF-1	wgEncodeAwgTfbsHaibH1hescUsf1Pcr1xUniPk.narrowPeak.gz	project=wgEncode	lab=HudsonAlpha	composite=wgEncodeAwgTfbsUniform	dataType=ChipSeq	view=Peaks	treatment=None	antibody=USF-1	dataVersion=ENCODE Mar 2012 Freeze dccAccession=wgEncodeEH001532 controlId=SL1398 quality=good tableName=wgEncodeAwgTfbsHaibH1hescUsf1Pcr1xUniPk type=narrowPeak md5sum=5c5396ae02006578bf3c86f9ab7ca41a size=496K
cell=H1-hESC	antibody=YY1_(SC-281)	wgEncodeAwgTfbsHaibH1hescYy1sc281V0416102UniPk.narrowPeak.gz	project=wgEncode	lab=HudsonAlpha	composite=wgEncodeAwgTfbsUniform	dataType=ChipSeq	view=Peaks	treatment=None	antibody=YY1_(SC-281)	dataVersion=ENCODE Mar 2012 Freeze dccAccession=wgEncodeEH001567 controlId=SL1398 quality=good tableName=wgEncodeAwgTfbsHaibH1hescYy1sc281V0416102UniPk type=narrowPeak md5sum=727e71ab86397a5d8e1e13836a7cc530 size=352K
cell=H1-hESC	antibody=Bach1_(sc-14700)	wgEncodeAwgTfbsSydhH1hescBach1sc14700IggrabUniPk.narrowPeak.gz	project=wgEncode	lab=Stanford	composite=wgEncodeAwgTfbsUniform	dataType=ChipSeq	view=Peaks	treatment=None	antibody=Bach1_(sc-14700); control=IgG-rab	dataVersion=ENCODE Mar 2012 Freeze dccAccession=wgEncodeEH002842 controlId=wgEncodeEH001834 quality=good tableName=wgEncodeAwgTfbsSydhH1hescBach1sc14700IggrabUniPk type=narrowPeak md5sum=274aaaa4edbce327c0997bee805869e1 size=289K
cell=H1-hESC	antibody=BRCA1_(A300-000A)	wgEncodeAwgTfbsSydhH1hescBrca1IggrabUniPk.narrowPeak.gz	project=wgEncode	lab=Stanford	composite=wgEncodeAwgTfbsUniform	dataType=ChipSeq	view=Peaks	treatment=None	antibody=BRCA1_(A300-000A); control=IgG-rab	dataVersion=ENCODE Mar 2012 Freeze dccAccession=wgEncodeEH002801 controlId=wgEncodeEH001834 quality=good tableName=wgEncodeAwgTfbsSydhH1hescBrca1IggrabUniPk type=narrowPeak md5sum=79a5df9836d4c7426d1119f594c0bc21 size=53K
cell=H1-hESC	antibody=CEBPB	wgEncodeAwgTfbsSydhH1hescCebpbIggrabUniPk.narrowPeak.gz	project=wgEncode	lab=Stanford	composite=wgEncodeAwgTfbsUniform	dataType=ChipSeq	view=Peaks	treatment=None	antibody=CEBPB; control=IgG-rab	dataVersion=ENCODE Mar 2012 Freeze dccAccession=wgEncodeEH002825 controlId=wgEncodeEH001834 quality=good tableName=wgEncodeAwgTfbsSydhH1hescCebpbIggrabUniPk type=narrowPeak md5sum=b44939bc0145363c22c7a0b135f0fbe7 size=385K
cell=H1-hESC	antibody=CHD1_(A301-218A)	wgEncodeAwgTfbsSydhH1hescChd1a301218aIggrabUniPk.narrowPeak.gz	project=wgEncode	lab=Stanford	composite=wgEncodeAwgTfbsUniform	dataType=ChipSeq	view=Peaks	treatment=None	antibody=CHD1_(A301-218A); control=IgG-rab	dataVersion=ENCODE Mar 2012 Freeze dccAccession=wgEncodeEH002826 controlId=wgEncodeEH001834 quality=caution tableName=wgEncodeAwgTfbsSydhH1hescChd1a301218aIggrabUniPk type=narrowPeak md5sum=cf532c98316aae1cad7503f793f054b9 size=58K
cell=H1-hESC	antibody=CHD2_(AB68301)	wgEncodeAwgTfbsSydhH1hescChd2IggrabUniPk.narrowPeak.gz	project=wgEncode	lab=Stanford	composite=wgEncodeAwgTfbsUniform	dataType=ChipSeq	view=Peaks	treatment=None	antibody=CHD2_(AB68301); control=IgG-rab	dataVersion=ENCODE Mar 2012 Freeze dccAccession=wgEncodeEH002827 controlId=wgEncodeEH001834 quality=good tableName=wgEncodeAwgTfbsSydhH1hescChd2IggrabUniPk type=narrowPeak md5sum=8afd90d7c0fc911516f3c9be17f9c77d size=171K
cell=H1-hESC	antibody=c-Jun	wgEncodeAwgTfbsSydhH1hescCjunIggrabUniPk.narrowPeak.gz	project=wgEncode	lab=Stanford	composite=wgEncodeAwgTfbsUniform	dataType=ChipSeq	view=Peaks	treatment=None	antibody=c-Jun; control=IgG-rab	dataVersion=ENCODE Mar 2012 Freeze dccAccession=wgEncodeEH001854 controlId=wgEncodeEH001834 quality=good tableName=wgEncodeAwgTfbsSydhH1hescCjunIggrabUniPk type=narrowPeak md5sum=43ba3358366a283f90e54712856cb4a0 size=58K
cell=H1-hESC	antibody=c-Myc	wgEncodeAwgTfbsSydhH1hescCmycIggrabUniPk.narrowPeak.gz	project=wgEncode	lab=Stanford	composite=wgEncodeAwgTfbsUniform	dataType=ChipSeq	view=Peaks	treatment=None	antibody=c-Myc; control=IgG-rab	dataVersion=ENCODE Mar 2012 Freeze dccAccession=wgEncodeEH002795 controlId=wgEncodeEH001834 quality=good tableName=wgEncodeAwgTfbsSydhH1hescCmycIggrabUniPk type=narrowPeak md5sum=41dadfe592409defda14fdea727571be size=117K
cell=H1-hESC	antibody=CtBP2	wgEncodeAwgTfbsSydhH1hescCtbp2UcdUniPk.narrowPeak.gz	project=wgEncode	lab=USC	composite=wgEncodeAwgTfbsUniform	dataType=ChipSeq	view=Peaks	treatment=None	antibody=CtBP2; control=UCDavis	dataVersion=ENCODE Mar 2012 Freeze dccAccession=wgEncodeEH001767 controlId=wgEncodeEH001751 quality=good tableName=wgEncodeAwgTfbsSydhH1hescCtbp2UcdUniPk type=narrowPeak md5sum=f94b3f420012b09e65318c77aa1eb8f8 size=133K
cell=H1-hESC	antibody=GTF2F1_(AB28179)	wgEncodeAwgTfbsSydhH1hescGtf2f1IggrabUniPk.narrowPeak.gz	project=wgEncode	lab=Stanford	composite=wgEncodeAwgTfbsUniform	dataType=ChipSeq	view=Peaks	treatment=None	antibody=GTF2F1_(AB28179); control=IgG-rab	dataVersion=ENCODE Mar 2012 Freeze dccAccession=wgEncodeEH002843 controlId=wgEncodeEH001834 quality=good tableName=wgEncodeAwgTfbsSydhH1hescGtf2f1IggrabUniPk type=narrowPeak md5sum=f80e39d9f71f0937cb292571dedfe45b size=93K
cell=H1-hESC	antibody=JunD	wgEncodeAwgTfbsSydhH1hescJundIggrabUniPk.narrowPeak.gz	project=wgEncode	lab=Stanford	composite=wgEncodeAwgTfbsUniform	dataType=ChipSeq	view=Peaks	treatment=None	antibody=JunD; control=IgG-rab	dataVersion=ENCODE Mar 2012 Freeze dccAccession=wgEncodeEH002023 controlId=wgEncodeEH001834 quality=good tableName=wgEncodeAwgTfbsSydhH1hescJundIggrabUniPk type=narrowPeak md5sum=f690c76b9512f7571097f29a49dea4bd size=239K
cell=H1-hESC	antibody=MafK_(ab50322)	wgEncodeAwgTfbsSydhH1hescMafkIggrabUniPk.narrowPeak.gz	project=wgEncode	lab=Stanford	composite=wgEncodeAwgTfbsUniform	dataType=ChipSeq	view=Peaks	treatment=None	antibody=MafK_(ab50322); control=IgG-rab	dataVersion=ENCODE Mar 2012 Freeze dccAccession=wgEncodeEH002828 controlId=wgEncodeEH001834 quality=good tableName=wgEncodeAwgTfbsSydhH1hescMafkIggrabUniPk type=narrowPeak md5sum=84933aa49ca854f4be9edf28d4f87886 size=283K
cell=H1-hESC	antibody=Max	wgEncodeAwgTfbsSydhH1hescMaxUcdUniPk.narrowPeak.gz	project=wgEncode	lab=USC	composite=wgEncodeAwgTfbsUniform	dataType=ChipSeq	view=Peaks	treatment=None	antibody=Max; control=UCDavis	dataVersion=ENCODE Mar 2012 Freeze dccAccession=wgEncodeEH001757 controlId=wgEncodeEH001751 quality=good tableName=wgEncodeAwgTfbsSydhH1hescMaxUcdUniPk type=narrowPeak md5sum=63047b925cc3567f62f3fab14a9a7e62 size=229K
cell=H1-hESC	antibody=Mxi1_(AF4185)	wgEncodeAwgTfbsSydhH1hescMxi1IggrabUniPk.narrowPeak.gz	project=wgEncode	lab=Stanford	composite=wgEncodeAwgTfbsUniform	dataType=ChipSeq	view=Peaks	treatment=None	antibody=Mxi1_(AF4185); control=IgG-rab	dataVersion=ENCODE Mar 2012 Freeze dccAccession=wgEncodeEH002829 controlId=wgEncodeEH001834 quality=good tableName=wgEncodeAwgTfbsSydhH1hescMxi1IggrabUniPk type=narrowPeak md5sum=bea0a671abea059c1444751fd0a45bbc size=163K
cell=H1-hESC	antibody=Nrf1	wgEncodeAwgTfbsSydhH1hescNrf1IggrabUniPk.narrowPeak.gz	project=wgEncode	lab=Stanford	composite=wgEncodeAwgTfbsUniform	dataType=ChipSeq	view=Peaks	treatment=None	antibody=Nrf1; control=IgG-rab	dataVersion=ENCODE Mar 2012 Freeze dccAccession=wgEncodeEH001847 controlId=wgEncodeEH001834 quality=good tableName=wgEncodeAwgTfbsSydhH1hescNrf1IggrabUniPk type=narrowPeak md5sum=3beedeaabc10009036fbb0f99c599098 size=111K
cell=H1-hESC	antibody=Rad21	wgEncodeAwgTfbsSydhH1hescRad21IggrabUniPk.narrowPeak.gz	project=wgEncode	lab=Stanford	composite=wgEncodeAwgTfbsUniform	dataType=ChipSeq	view=Peaks	treatment=None	antibody=Rad21; control=IgG-rab	dataVersion=ENCODE Mar 2012 Freeze dccAccession=wgEncodeEH001836 controlId=wgEncodeEH001834 quality=good tableName=wgEncodeAwgTfbsSydhH1hescRad21IggrabUniPk type=narrowPeak md5sum=76d1094a2e1ee8d9e9808f1cd883154c size=1.3M
cell=H1-hESC	antibody=RFX5_(200-401-194)	wgEncodeAwgTfbsSydhH1hescRfx5200401194IggrabUniPk.narrowPeak.gz	project=wgEncode	lab=Stanford	composite=wgEncodeAwgTfbsUniform	dataType=ChipSeq	view=Peaks	treatment=None	antibody=RFX5_(200-401-194); control=IgG-rab	dataVersion=ENCODE Mar 2012 Freeze dccAccession=wgEncodeEH001835 controlId=wgEncodeEH001834 quality=good tableName=wgEncodeAwgTfbsSydhH1hescRfx5200401194IggrabUniPk type=narrowPeak md5sum=68afe350609c5ae33c272d79e9552e15 size=45K
cell=H1-hESC	antibody=SIN3A_(NB600-1263)	wgEncodeAwgTfbsSydhH1hescSin3anb6001263IggrabUniPk.narrowPeak.gz	project=wgEncode	lab=Stanford	composite=wgEncodeAwgTfbsUniform	dataType=ChipSeq	view=Peaks	treatment=None	antibody=SIN3A_(NB600-1263); control=IgG-rab	dataVersion=ENCODE Mar 2012 Freeze dccAccession=wgEncodeEH002854 controlId=wgEncodeEH001834 quality=good tableName=wgEncodeAwgTfbsSydhH1hescSin3anb6001263IggrabUniPk type=narrowPeak md5sum=ceaaad37aaa3584aaf0f6544411ca930 size=534K
cell=H1-hESC	antibody=SUZ12	wgEncodeAwgTfbsSydhH1hescSuz12UcdUniPk.narrowPeak.gz	project=wgEncode	lab=USC	composite=wgEncodeAwgTfbsUniform	dataType=ChipSeq	view=Peaks	treatment=None	antibody=SUZ12; control=UCDavis	dataVersion=ENCODE Mar 2012 Freeze dccAccession=wgEncodeEH001752 controlId=wgEncodeEH001751 quality=good tableName=wgEncodeAwgTfbsSydhH1hescSuz12UcdUniPk type=narrowPeak md5sum=ae4c9f2cd6f52f2fb26cd9d6013ed2f6 size=119K
cell=H1-hESC	antibody=TBP	wgEncodeAwgTfbsSydhH1hescTbpIggrabUniPk.narrowPeak.gz	project=wgEncode	lab=Stanford	composite=wgEncodeAwgTfbsUniform	dataType=ChipSeq	view=Peaks	treatment=None	antibody=TBP; control=IgG-rab	dataVersion=ENCODE Mar 2012 Freeze dccAccession=wgEncodeEH001848 controlId=wgEncodeEH001834 quality=good tableName=wgEncodeAwgTfbsSydhH1hescTbpIggrabUniPk type=narrowPeak md5sum=164e5518e6050080854a6a12a1234b21 size=408K
cell=H1-hESC	antibody=USF2	wgEncodeAwgTfbsSydhH1hescUsf2IggrabUniPk.narrowPeak.gz	project=wgEncode	lab=Stanford	composite=wgEncodeAwgTfbsUniform	dataType=ChipSeq	view=Peaks	treatment=None	antibody=USF2; control=IgG-rab	dataVersion=ENCODE Mar 2012 Freeze dccAccession=wgEncodeEH001837 controlId=wgEncodeEH001834 quality=good tableName=wgEncodeAwgTfbsSydhH1hescUsf2IggrabUniPk type=narrowPeak md5sum=3541ce2b080fdc1750576452281f7898 size=176K
cell=H1-hESC	antibody=Znf143_(16618-1-AP)	wgEncodeAwgTfbsSydhH1hescZnf143IggrabUniPk.narrowPeak.gz	project=wgEncode	lab=Stanford	composite=wgEncodeAwgTfbsUniform	dataType=ChipSeq	view=Peaks	treatment=None	antibody=Znf143_(16618-1-AP); control=IgG-rab	dataVersion=ENCODE Mar 2012 Freeze dccAccession=wgEncodeEH002802 controlId=wgEncodeEH001834 quality=good tableName=wgEncodeAwgTfbsSydhH1hescZnf143IggrabUniPk type=narrowPeak md5sum=5a6fde29757661140203c9d1813cce5f size=758K
cell=H1-hESC;	antibody=c-Myc; dataVersion=ENCODE Mar 2012 Freeze; dccAccession=wgEncodeEH000596; controlId=generic_male; quality=caution; tableName=wgEncodeAwgTfbsUtaH1hescCmycUniPk; type=narrowPeak; md5sum=69fa9541f86339e945ccaf894e5e9e26; size=24K	wgEncodeAwgTfbsUtaH1hescCmycUniPk.narrowPeak.gz	project=wgEncode;	lab=UT-A;	composite=wgEncodeAwgTfbsUniform;	dataType=ChipSeq;	view=Peaks;	treatment=None;	antibody=c-Myc	dataVersion=ENCODE Mar 2012 Freeze; dccAccession=wgEncodeEH000596; controlId=generic_male; quality=caution; tableName=wgEncodeAwgTfbsUtaH1hescCmycUniPk; type=narrowPeak; md5sum=69fa9541f86339e945ccaf894e5e9e26; size=24K
cell=H1-hESC;	antibody=CTCF; dataVersion=ENCODE Mar 2012 Freeze; dccAccession=wgEncodeEH000560; controlId=generic_male; quality=good; tableName=wgEncodeAwgTfbsUtaH1hescCtcfUniPk; type=narrowPeak; md5sum=8a4382e221fec37eecf544658c8ace48; size=758K	wgEncodeAwgTfbsUtaH1hescCtcfUniPk.narrowPeak.gz	project=wgEncode;	lab=UT-A;	composite=wgEncodeAwgTfbsUniform;	dataType=ChipSeq;	view=Peaks;	treatment=None;	antibody=CTCF	dataVersion=ENCODE Mar 2012 Freeze; dccAccession=wgEncodeEH000560; controlId=generic_male; quality=good; tableName=wgEncodeAwgTfbsUtaH1hescCtcfUniPk; type=narrowPeak; md5sum=8a4382e221fec37eecf544658c8ace48; size=758K
cell=H1-hESC;	antibody=Pol2; dataVersion=ENCODE Mar 2012 Freeze; dccAccession=wgEncodeEH000563; controlId=generic_male; quality=good; tableName=wgEncodeAwgTfbsUtaH1hescPol2UniPk; type=narrowPeak; md5sum=9c8f9d088d625b9f1c716870eed2b732; size=279K	wgEncodeAwgTfbsUtaH1hescPol2UniPk.narrowPeak.gz	project=wgEncode;	lab=UT-A;	composite=wgEncodeAwgTfbsUniform;	dataType=ChipSeq;	view=Peaks;	treatment=None;	antibody=Pol2	dataVersion=ENCODE Mar 2012 Freeze; dccAccession=wgEncodeEH000563; controlId=generic_male; quality=good; tableName=wgEncodeAwgTfbsUtaH1hescPol2UniPk; type=narrowPeak; md5sum=9c8f9d088d625b9f1c716870eed2b732; size=279K
HELAS3
cell=HeLa-S3;	antibody=CTCF; control=std; dataVersion=ENCODE Mar 2012 Freeze; dccAccession=wgEncodeEH001012; controlId=wgEncodeEH001013; quality=good; tableName=wgEncodeAwgTfbsBroadHelas3CtcfUniPk; type=narrowPeak; md5sum=79856d2db27ecc4773d8bc2940c71fce; size=1018K	wgEncodeAwgTfbsBroadHelas3CtcfUniPk.narrowPeak.gz	project=wgEncode;	lab=Broad;	composite=wgEncodeAwgTfbsUniform;	dataType=ChipSeq;	view=Peaks;	treatment=None;	antibody=CTCF; control=std;	dataVersion=ENCODE Mar 2012 Freeze; dccAccession=wgEncodeEH001012; controlId=wgEncodeEH001013; quality=good; tableName=wgEncodeAwgTfbsBroadHelas3CtcfUniPk; type=narrowPeak; md5sum=79856d2db27ecc4773d8bc2940c71fce; size=1018K
cell=HeLa-S3;	antibody=EZH2_(39875); control=std; dataVersion=ENCODE Mar 2012 Freeze; dccAccession=wgEncodeEH003086; controlId=wgEncodeEH001013; quality=caution; tableName=wgEncodeAwgTfbsBroadHelas3Ezh239875UniPk; type=narrowPeak; md5sum=b7a828303da7d90b30f55dc05aea1f4c;	wgEncodeAwgTfbsBroadHelas3Ezh239875UniPk.narrowPeak.gz	project=wgEncode;	lab=Broad;	composite=wgEncodeAwgTfbsUniform;	dataType=ChipSeq;	view=Peaks;	treatment=None;	antibody=EZH2_(39875); control=std;	dataVersion=ENCODE Mar 2012 Freeze; dccAccession=wgEncodeEH003086; controlId=wgEncodeEH001013; quality=caution; tableName=wgEncodeAwgTfbsBroadHelas3Ezh239875UniPk; type=narrowPeak; md5sum=b7a828303da7d90b30f55dc05aea1f4c;
cell=HeLa-S3;	antibody=Pol2(b); control=std; dataVersion=ENCODE Mar 2012 Freeze; dccAccession=wgEncodeEH001021; controlId=wgEncodeEH001013; quality=caution; tableName=wgEncodeAwgTfbsBroadHelas3Pol2bUniPk; type=narrowPeak; md5sum=c5a121959231bd8fbc1739e97ccdd2f9; size=80K	wgEncodeAwgTfbsBroadHelas3Pol2bUniPk.narrowPeak.gz	project=wgEncode;	lab=Broad;	composite=wgEncodeAwgTfbsUniform;	dataType=ChipSeq;	view=Peaks;	treatment=None;	antibody=Pol2(b)	dataVersion=ENCODE Mar 2012 Freeze; dccAccession=wgEncodeEH001021; controlId=wgEncodeEH001013; quality=caution; tableName=wgEncodeAwgTfbsBroadHelas3Pol2bUniPk; type=narrowPeak; md5sum=c5a121959231bd8fbc1739e97ccdd2f9; size=80K
cell=HeLa-S3;	antibody=GABP;	wgEncodeAwgTfbsHaibHelas3GabpPcr1xUniPk.narrowPeak.gz	project=wgEncode;	lab=HudsonAlpha;	composite=wgEncodeAwgTfbsUniform;	dataType=ChipSeq;	view=Peaks;	treatment=None;	antibody=GABP;	dataVersion=ENCODE Mar 2012 Freeze; dccAccession=wgEncodeEH001504; controlId=SL592; quality=good; tableName=wgEncodeAwgTfbsHaibHelas3GabpPcr1xUniPk; type=narrowPeak; md5sum=454e7d371c6b40585a4a7083465af0e4; size=152K
cell=HeLa-S3;	antibody=NRSF;	wgEncodeAwgTfbsHaibHelas3NrsfPcr1xUniPk.narrowPeak.gz	project=wgEncode;	lab=HudsonAlpha;	composite=wgEncodeAwgTfbsUniform;	dataType=ChipSeq;	view=Peaks;	treatment=None;	antibody=NRSF;	dataVersion=ENCODE Mar 2012 Freeze; dccAccession=wgEncodeEH001629; controlId=SL592; quality=good; tableName=wgEncodeAwgTfbsHaibHelas3NrsfPcr1xUniPk; type=narrowPeak; md5sum=29e5f64ddb6c724e07893fc7c2e3b614; size=203K
cell=HeLa-S3;	antibody=Pol2;	wgEncodeAwgTfbsHaibHelas3Pol2Pcr1xUniPk.narrowPeak.gz	project=wgEncode;	lab=HudsonAlpha;	composite=wgEncodeAwgTfbsUniform;	dataType=ChipSeq;	view=Peaks;	treatment=None;	antibody=Pol2;	dataVersion=ENCODE Mar 2012 Freeze; dccAccession=wgEncodeEH001474; controlId=SL592; quality=good; tableName=wgEncodeAwgTfbsHaibHelas3Pol2Pcr1xUniPk; type=narrowPeak; md5sum=3edad501681aec232bb90f31e49f0bc6; size=528K
cell=HeLa-S3;	antibody=TAF1;	wgEncodeAwgTfbsHaibHelas3Taf1Pcr1xUniPk.narrowPeak.gz	project=wgEncode;	lab=HudsonAlpha;	composite=wgEncodeAwgTfbsUniform;	dataType=ChipSeq;	view=Peaks;	treatment=None;	antibody=TAF1;	dataVersion=ENCODE Mar 2012 Freeze; dccAccession=wgEncodeEH001505; controlId=SL592; quality=good; tableName=wgEncodeAwgTfbsHaibHelas3Taf1Pcr1xUniPk; type=narrowPeak; md5sum=3637ef93c22a237fa271e8c6fc0b0af1; size=339K
cell=HeLa-S3	antibody=AP-2alpha	wgEncodeAwgTfbsSydhHelas3Ap2alphaUniPk.narrowPeak.gz	project=wgEncode	lab=USC	composite=wgEncodeAwgTfbsUniform	dataType=ChipSeq	view=Peaks	treatment=None	antibody=AP-2alpha; control=std	dataVersion=ENCODE Mar 2012 Freeze dccAccession=wgEncodeEH000685 controlId=wgEncodeEH000612 quality=good tableName=wgEncodeAwgTfbsSydhHelas3Ap2alphaUniPk type=narrowPeak md5sum=7449a3d4f7398f4b6e1bf5c205fe5237 size=419K
cell=HeLa-S3	antibody=AP-2gamma	wgEncodeAwgTfbsSydhHelas3Ap2gammaUniPk.narrowPeak.gz	project=wgEncode	lab=USC	composite=wgEncodeAwgTfbsUniform	dataType=ChipSeq	view=Peaks	treatment=None	antibody=AP-2gamma; control=std	dataVersion=ENCODE Mar 2012 Freeze dccAccession=wgEncodeEH000686 controlId=wgEncodeEH000612 quality=good tableName=wgEncodeAwgTfbsSydhHelas3Ap2gammaUniPk type=narrowPeak md5sum=76c08d6ea62a84cfdd8cf8dc85f394d2 size=572K
cell=HeLa-S3	antibody=BAF155	wgEncodeAwgTfbsSydhHelas3Baf155IggmusUniPk.narrowPeak.gz	project=wgEncode	lab=Stanford	composite=wgEncodeAwgTfbsUniform	dataType=ChipSeq	view=Peaks	treatment=None	antibody=BAF155; control=IgG-mus	dataVersion=ENCODE Mar 2012 Freeze dccAccession=wgEncodeEH000720 controlId=wgEncodeEH000633 quality=caution tableName=wgEncodeAwgTfbsSydhHelas3Baf155IggmusUniPk type=narrowPeak md5sum=50ad2f13a4927079683f480453e0bdfd size=217K
cell=HeLa-S3	antibody=BAF170	wgEncodeAwgTfbsSydhHelas3Baf170IggmusUniPk.narrowPeak.gz	project=wgEncode	lab=Stanford	composite=wgEncodeAwgTfbsUniform	dataType=ChipSeq	view=Peaks	treatment=None	antibody=BAF170; control=IgG-mus	dataVersion=ENCODE Mar 2012 Freeze dccAccession=wgEncodeEH000721 controlId=wgEncodeEH000633 quality=caution tableName=wgEncodeAwgTfbsSydhHelas3Baf170IggmusUniPk type=narrowPeak md5sum=994d233f53e561aaa512979b690bd73c size=67K
cell=HeLa-S3	antibody=BDP1	wgEncodeAwgTfbsSydhHelas3Bdp1UniPk.narrowPeak.gz	project=wgEncode	lab=Harvard	composite=wgEncodeAwgTfbsUniform	dataType=ChipSeq	view=Peaks	treatment=None	antibody=BDP1; control=std	dataVersion=ENCODE Mar 2012 Freeze dccAccession=wgEncodeEH000763 controlId=wgEncodeEH000612 quality=caution tableName=wgEncodeAwgTfbsSydhHelas3Bdp1UniPk type=narrowPeak md5sum=daa7df10bb26a3f65ad51f7db69a4878 size=13K
cell=HeLa-S3	antibody=BRCA1_(A300-000A)	wgEncodeAwgTfbsSydhHelas3Brca1a300IggrabUniPk.narrowPeak.gz	project=wgEncode	lab=Stanford	composite=wgEncodeAwgTfbsUniform	dataType=ChipSeq	view=Peaks	treatment=None	antibody=BRCA1_(A300-000A); control=IgG-rab	dataVersion=ENCODE Mar 2012 Freeze dccAccession=wgEncodeEH001814 controlId=wgEncodeEH000744 quality=good tableName=wgEncodeAwgTfbsSydhHelas3Brca1a300IggrabUniPk type=narrowPeak md5sum=10dc704cac27f2226fe172c6f9e34b8d size=207K
cell=HeLa-S3	antibody=BRF1	wgEncodeAwgTfbsSydhHelas3Brf1UniPk.narrowPeak.gz	project=wgEncode	lab=Harvard	composite=wgEncodeAwgTfbsUniform	dataType=ChipSeq	view=Peaks	treatment=None	antibody=BRF1; control=std	dataVersion=ENCODE Mar 2012 Freeze dccAccession=wgEncodeEH000764 controlId=wgEncodeEH000612 quality=caution tableName=wgEncodeAwgTfbsSydhHelas3Brf1UniPk type=narrowPeak md5sum=f979d03369827a50022bd58a0a684a22 size=5.4K
cell=HeLa-S3	antibody=BRF2	wgEncodeAwgTfbsSydhHelas3Brf2UniPk.narrowPeak.gz	project=wgEncode	lab=Harvard	composite=wgEncodeAwgTfbsUniform	dataType=ChipSeq	view=Peaks	treatment=None	antibody=BRF2; control=std	dataVersion=ENCODE Mar 2012 Freeze dccAccession=wgEncodeEH000765 controlId=wgEncodeEH000612 quality=caution tableName=wgEncodeAwgTfbsSydhHelas3Brf2UniPk type=narrowPeak md5sum=618c49f2aa4923449445bf832e9d679b size=8.2K
cell=HeLa-S3	antibody=Brg1	wgEncodeAwgTfbsSydhHelas3Brg1IggmusUniPk.narrowPeak.gz	project=wgEncode	lab=Yale	composite=wgEncodeAwgTfbsUniform	dataType=ChipSeq	view=Peaks	treatment=None	antibody=Brg1; control=IgG-mus	dataVersion=ENCODE Mar 2012 Freeze dccAccession=wgEncodeEH000781 controlId=wgEncodeEH000633 quality=caution tableName=wgEncodeAwgTfbsSydhHelas3Brg1IggmusUniPk type=narrowPeak md5sum=55566fd8e88484a5b76e2919f1d06113 size=30K
cell=HeLa-S3	antibody=CEBPB	wgEncodeAwgTfbsSydhHelas3CebpbIggrabUniPk.narrowPeak.gz	project=wgEncode	lab=Stanford	composite=wgEncodeAwgTfbsUniform	dataType=ChipSeq	view=Peaks	treatment=None	antibody=CEBPB	dataVersion=ENCODE Mar 2012 Freeze dccAccession=wgEncodeEH001815 controlId=wgEncodeEH000744 quality=good tableName=wgEncodeAwgTfbsSydhHelas3CebpbIggrabUniPk type=narrowPeak md5sum=e80311620b8faab6ccf7903254a9fd64 size=1.3M
cell=HeLa-S3	antibody=c-Fos	wgEncodeAwgTfbsSydhHelas3CfosUniPk.narrowPeak.gz	project=wgEncode	lab=Yale	composite=wgEncodeAwgTfbsUniform	dataType=ChipSeq	view=Peaks	treatment=None	antibody=c-Fos; control=std	dataVersion=ENCODE Mar 2012 Freeze dccAccession=wgEncodeEH000647 controlId=wgEncodeEH000612 quality=good tableName=wgEncodeAwgTfbsSydhHelas3CfosUniPk type=narrowPeak md5sum=c53f8f15c23202502f78501ab63cd54d size=229K
cell=HeLa-S3	antibody=CHD2_(AB68301)	wgEncodeAwgTfbsSydhHelas3Chd2IggrabUniPk.narrowPeak.gz	project=wgEncode	lab=Stanford	composite=wgEncodeAwgTfbsUniform	dataType=ChipSeq	view=Peaks	treatment=None	antibody=CHD2_(AB68301)	dataVersion=ENCODE Mar 2012 Freeze dccAccession=wgEncodeEH002027 controlId=wgEncodeEH000744 quality=good tableName=wgEncodeAwgTfbsSydhHelas3Chd2IggrabUniPk type=narrowPeak md5sum=08f0187f7232317de523d65c52ebbc69 size=498K
cell=HeLa-S3	antibody=c-Jun	wgEncodeAwgTfbsSydhHelas3CjunIggrabUniPk.narrowPeak.gz	project=wgEncode	lab=Stanford	composite=wgEncodeAwgTfbsUniform	dataType=ChipSeq	view=Peaks	treatment=None	antibody=c-Jun	dataVersion=ENCODE Mar 2012 Freeze dccAccession=wgEncodeEH000746 controlId=wgEncodeEH000744 quality=good tableName=wgEncodeAwgTfbsSydhHelas3CjunIggrabUniPk type=narrowPeak md5sum=e0061a7728a831ab7ef4d86b8f91760c size=528K
cell=HeLa-S3	antibody=c-Myc	wgEncodeAwgTfbsSydhHelas3CmycUniPk.narrowPeak.gz	project=wgEncode	lab=Yale	composite=wgEncodeAwgTfbsUniform	dataType=ChipSeq	view=Peaks	treatment=None	antibody=c-Myc; control=std	dataVersion=ENCODE Mar 2012 Freeze dccAccession=wgEncodeEH000648 controlId=wgEncodeEH000612 quality=good tableName=wgEncodeAwgTfbsSydhHelas3CmycUniPk type=narrowPeak md5sum=5f6878372823a2a5cf524463b8b8468d size=248K
cell=HeLa-S3	antibody=COREST_(sc-30189)	wgEncodeAwgTfbsSydhHelas3Corestsc30189IggrabUniPk.narrowPeak.gz	project=wgEncode	lab=Stanford	composite=wgEncodeAwgTfbsUniform	dataType=ChipSeq	view=Peaks	treatment=None	antibody=COREST_(sc-30189)	dataVersion=ENCODE Mar 2012 Freeze dccAccession=wgEncodeEH002844 controlId=wgEncodeEH000744 quality=good tableName=wgEncodeAwgTfbsSydhHelas3Corestsc30189IggrabUniPk type=narrowPeak md5sum=af88f514f55e58ccbd5fd2a5cfb5651f size=386K
cell=HeLa-S3	antibody=E2F1	wgEncodeAwgTfbsSydhHelas3E2f1UniPk.narrowPeak.gz	project=wgEncode	lab=USC	composite=wgEncodeAwgTfbsUniform	dataType=ChipSeq	view=Peaks	treatment=None	antibody=E2F1; control=std	dataVersion=ENCODE Mar 2012 Freeze dccAccession=wgEncodeEH000699 controlId=wgEncodeEH000612 quality=good tableName=wgEncodeAwgTfbsSydhHelas3E2f1UniPk type=narrowPeak md5sum=8285272d09e10cd4e671c551566a0112 size=127K
cell=HeLa-S3	antibody=E2F4	wgEncodeAwgTfbsSydhHelas3E2f4UniPk.narrowPeak.gz	project=wgEncode	lab=USC	composite=wgEncodeAwgTfbsUniform	dataType=ChipSeq	view=Peaks	treatment=None	antibody=E2F4; control=std	dataVersion=ENCODE Mar 2012 Freeze dccAccession=wgEncodeEH000689 controlId=wgEncodeEH000612 quality=good tableName=wgEncodeAwgTfbsSydhHelas3E2f4UniPk type=narrowPeak md5sum=90694dfbbccfd9e82b60b7f6cfdffeaa size=71K
cell=HeLa-S3	antibody=E2F6	wgEncodeAwgTfbsSydhHelas3E2f6UniPk.narrowPeak.gz	project=wgEncode	lab=USC	composite=wgEncodeAwgTfbsUniform	dataType=ChipSeq	view=Peaks	treatment=None	antibody=E2F6; control=std	dataVersion=ENCODE Mar 2012 Freeze dccAccession=wgEncodeEH000692 controlId=wgEncodeEH000612 quality=good tableName=wgEncodeAwgTfbsSydhHelas3E2f6UniPk type=narrowPeak md5sum=ec1676853a290a1eae885d671fe2d314 size=115K
cell=HeLa-S3	antibody=ELK1_(1277-1)	wgEncodeAwgTfbsSydhHelas3Elk112771IggrabUniPk.narrowPeak.gz	project=wgEncode	lab=Stanford	composite=wgEncodeAwgTfbsUniform	dataType=ChipSeq	view=Peaks	treatment=None	antibody=ELK1_(1277-1)	dataVersion=ENCODE Mar 2012 Freeze dccAccession=wgEncodeEH002864 controlId=wgEncodeEH000744 quality=good tableName=wgEncodeAwgTfbsSydhHelas3Elk112771IggrabUniPk type=narrowPeak md5sum=a87540d0fc91fff2b25dbf07d77c75a3 size=126K
cell=HeLa-S3	antibody=ELK4	wgEncodeAwgTfbsSydhHelas3Elk4UcdUniPk.narrowPeak.gz	project=wgEncode	lab=USC	composite=wgEncodeAwgTfbsUniform	dataType=ChipSeq	view=Peaks	treatment=None	antibody=ELK4	dataVersion=ENCODE Mar 2012 Freeze dccAccession=wgEncodeEH001753 controlId=wgEncodeEH001754 quality=good tableName=wgEncodeAwgTfbsSydhHelas3Elk4UcdUniPk type=narrowPeak md5sum=bbfddf2a0b1d6c66e320b2cc5d1ca369 size=133K
cell=HeLa-S3	antibody=GTF2F1_(AB28179)	wgEncodeAwgTfbsSydhHelas3Gtf2f1ab28179IggrabUniPk.narrowPeak.gz	project=wgEncode	lab=Stanford	composite=wgEncodeAwgTfbsUniform	dataType=ChipSeq	view=Peaks	treatment=None	antibody=GTF2F1_(AB28179)	dataVersion=ENCODE Mar 2012 Freeze dccAccession=wgEncodeEH001816 controlId=wgEncodeEH000744 quality=good tableName=wgEncodeAwgTfbsSydhHelas3Gtf2f1ab28179IggrabUniPk type=narrowPeak md5sum=d12bcf922eb72658b1a937f2ab7d6acd size=296K
cell=HeLa-S3	antibody=HA-E2F1	wgEncodeAwgTfbsSydhHelas3Hae2f1UniPk.narrowPeak.gz	project=wgEncode	lab=USC	composite=wgEncodeAwgTfbsUniform	dataType=ChipSeq	view=Peaks	treatment=None	antibody=HA-E2F1; control=std	dataVersion=ENCODE Mar 2012 Freeze dccAccession=wgEncodeEH000688 controlId=wgEncodeEH000612 quality=good tableName=wgEncodeAwgTfbsSydhHelas3Hae2f1UniPk type=narrowPeak md5sum=e5465b06bf8d46382b73e5c7a767f5c1 size=241K
cell=HeLa-S3	antibody=Ini1	wgEncodeAwgTfbsSydhHelas3Ini1IggmusUniPk.narrowPeak.gz	project=wgEncode	lab=Stanford	composite=wgEncodeAwgTfbsUniform	dataType=ChipSeq	view=Peaks	treatment=None	antibody=Ini1; control=IgG-mus	dataVersion=ENCODE Mar 2012 Freeze dccAccession=wgEncodeEH000722 controlId=wgEncodeEH000633 quality=good tableName=wgEncodeAwgTfbsSydhHelas3Ini1IggmusUniPk type=narrowPeak md5sum=eee5c258ec3f4fc75586aafcd09d24f0 size=159K
cell=HeLa-S3	antibody=IRF3	wgEncodeAwgTfbsSydhHelas3Irf3IggrabUniPk.narrowPeak.gz	project=wgEncode	lab=Stanford	composite=wgEncodeAwgTfbsUniform	dataType=ChipSeq	view=Peaks	treatment=None	antibody=IRF3	dataVersion=ENCODE Mar 2012 Freeze dccAccession=wgEncodeEH001788 controlId=wgEncodeEH000744 quality=good tableName=wgEncodeAwgTfbsSydhHelas3Irf3IggrabUniPk type=narrowPeak md5sum=01242ee345d779ea92342c034b51b305 size=42K
cell=HeLa-S3	antibody=JunD	wgEncodeAwgTfbsSydhHelas3JundIggrabUniPk.narrowPeak.gz	project=wgEncode	lab=Stanford	composite=wgEncodeAwgTfbsUniform	dataType=ChipSeq	view=Peaks	treatment=None	antibody=JunD	dataVersion=ENCODE Mar 2012 Freeze dccAccession=wgEncodeEH000745 controlId=wgEncodeEH000744 quality=good tableName=wgEncodeAwgTfbsSydhHelas3JundIggrabUniPk type=narrowPeak md5sum=1d16850c532312c2f2369ba3d9fc61be size=734K
cell=HeLa-S3	antibody=MafK_(ab50322)	wgEncodeAwgTfbsSydhHelas3MafkIggrabUniPk.narrowPeak.gz	project=wgEncode	lab=Stanford	composite=wgEncodeAwgTfbsUniform	dataType=ChipSeq	view=Peaks	treatment=None	antibody=MafK_(ab50322)	dataVersion=ENCODE Mar 2012 Freeze dccAccession=wgEncodeEH002856 controlId=wgEncodeEH000744 quality=good tableName=wgEncodeAwgTfbsSydhHelas3MafkIggrabUniPk type=narrowPeak md5sum=25a008e8433faa2d67b3805bc05be6c3 size=357K
cell=HeLa-S3	antibody=Max	wgEncodeAwgTfbsSydhHelas3MaxIggrabUniPk.narrowPeak.gz	project=wgEncode	lab=Stanford	composite=wgEncodeAwgTfbsUniform	dataType=ChipSeq	view=Peaks	treatment=None	antibody=Max	dataVersion=ENCODE Mar 2012 Freeze dccAccession=wgEncodeEH002830 controlId=wgEncodeEH000744 quality=good tableName=wgEncodeAwgTfbsSydhHelas3MaxIggrabUniPk type=narrowPeak md5sum=17b3abada4823de2be244480eb7e475c size=725K
cell=HeLa-S3	antibody=MAZ_(ab85725)	wgEncodeAwgTfbsSydhHelas3Mazab85725IggrabUniPk.narrowPeak.gz	project=wgEncode	lab=Stanford	composite=wgEncodeAwgTfbsUniform	dataType=ChipSeq	view=Peaks	treatment=None	antibody=MAZ_(ab85725)	dataVersion=ENCODE Mar 2012 Freeze dccAccession=wgEncodeEH002855 controlId=wgEncodeEH000744 quality=good tableName=wgEncodeAwgTfbsSydhHelas3Mazab85725IggrabUniPk type=narrowPeak md5sum=607de9cdcbadcbbe8e5e22216095ff8d size=340K
cell=HeLa-S3	antibody=Mxi1_(AF4185)	wgEncodeAwgTfbsSydhHelas3Mxi1af4185IggrabUniPk.narrowPeak.gz	project=wgEncode	lab=Stanford	composite=wgEncodeAwgTfbsUniform	dataType=ChipSeq	view=Peaks	treatment=None	antibody=Mxi1_(AF4185)	dataVersion=ENCODE Mar 2012 Freeze dccAccession=wgEncodeEH001826 controlId=wgEncodeEH000744 quality=good tableName=wgEncodeAwgTfbsSydhHelas3Mxi1af4185IggrabUniPk type=narrowPeak md5sum=a94fc8b5b76f5023573583ff397dafb2 size=304K
cell=HeLa-S3	antibody=NF-YA	wgEncodeAwgTfbsSydhHelas3NfyaIggrabUniPk.narrowPeak.gz	project=wgEncode	lab=Harvard	composite=wgEncodeAwgTfbsUniform	dataType=ChipSeq	view=Peaks	treatment=None	antibody=NF-YA	dataVersion=ENCODE Mar 2012 Freeze dccAccession=wgEncodeEH002066 controlId=wgEncodeEH000744 quality=good tableName=wgEncodeAwgTfbsSydhHelas3NfyaIggrabUniPk type=narrowPeak md5sum=04f949ea50c5316ad5dd8f379f13e821 size=143K
cell=HeLa-S3	antibody=NF-YB	wgEncodeAwgTfbsSydhHelas3NfybIggrabUniPk.narrowPeak.gz	project=wgEncode	lab=Harvard	composite=wgEncodeAwgTfbsUniform	dataType=ChipSeq	view=Peaks	treatment=None	antibody=NF-YB	dataVersion=ENCODE Mar 2012 Freeze dccAccession=wgEncodeEH002067 controlId=wgEncodeEH000744 quality=good tableName=wgEncodeAwgTfbsSydhHelas3NfybIggrabUniPk type=narrowPeak md5sum=b650a601501f96db447aed27c50411c0 size=173K
cell=HeLa-S3	antibody=Nrf1	wgEncodeAwgTfbsSydhHelas3Nrf1IggmusUniPk.narrowPeak.gz	project=wgEncode	lab=Stanford	composite=wgEncodeAwgTfbsUniform	dataType=ChipSeq	view=Peaks	treatment=None	antibody=Nrf1; control=IgG-mus	dataVersion=ENCODE Mar 2012 Freeze dccAccession=wgEncodeEH000723 controlId=wgEncodeEH000633 quality=good tableName=wgEncodeAwgTfbsSydhHelas3Nrf1IggmusUniPk type=narrowPeak md5sum=aeca47c06ad2634b6b4167ea0e512a0d size=70K
cell=HeLa-S3	antibody=p300_(SC-584)	wgEncodeAwgTfbsSydhHelas3P300sc584sc584IggrabUniPk.narrowPeak.gz	project=wgEncode	lab=Stanford	composite=wgEncodeAwgTfbsUniform	dataType=ChipSeq	view=Peaks	treatment=None	antibody=p300_(SC-584)	dataVersion=ENCODE Mar 2012 Freeze dccAccession=wgEncodeEH001820 controlId=wgEncodeEH000744 quality=good tableName=wgEncodeAwgTfbsSydhHelas3P300sc584sc584IggrabUniPk type=narrowPeak md5sum=71c9e1f84e7e6b53bd8056aef31782e9 size=596K
cell=HeLa-S3	antibody=Pol2	wgEncodeAwgTfbsSydhHelas3Pol2UniPk.narrowPeak.gz	project=wgEncode	lab=Yale	composite=wgEncodeAwgTfbsUniform	dataType=ChipSeq	view=Peaks	treatment=None	antibody=Pol2; control=std	dataVersion=ENCODE Mar 2012 Freeze dccAccession=wgEncodeEH000613 controlId=wgEncodeEH000612 quality=good tableName=wgEncodeAwgTfbsSydhHelas3Pol2UniPk type=narrowPeak md5sum=e04aa6c401e1e6686517382e5ef2a2a9 size=443K
cell=HeLa-S3	antibody=Pol2(phosphoS2)	wgEncodeAwgTfbsSydhHelas3Pol2s2IggrabUniPk.narrowPeak.gz	project=wgEncode	lab=Stanford	composite=wgEncodeAwgTfbsUniform	dataType=ChipSeq	view=Peaks	treatment=None	antibody=Pol2(phosphoS2)	dataVersion=ENCODE Mar 2012 Freeze dccAccession=wgEncodeEH001838 controlId=wgEncodeEH000744 quality=good tableName=wgEncodeAwgTfbsSydhHelas3Pol2s2IggrabUniPk type=narrowPeak md5sum=4719ec16ef3fc8a8ca8c82bdbc44df85 size=322K
cell=HeLa-S3	antibody=PRDM1_(9115)	wgEncodeAwgTfbsSydhHelas3Prdm19115IggrabUniPk.narrowPeak.gz	project=wgEncode	lab=Stanford	composite=wgEncodeAwgTfbsUniform	dataType=ChipSeq	view=Peaks	treatment=None	antibody=PRDM1_(9115)	dataVersion=ENCODE Mar 2012 Freeze dccAccession=wgEncodeEH001817 controlId=wgEncodeEH000744 quality=good tableName=wgEncodeAwgTfbsSydhHelas3Prdm19115IggrabUniPk type=narrowPeak md5sum=64668933b3e85be7658b3cc90975ac93 size=116K
cell=HeLa-S3	antibody=Rad21	wgEncodeAwgTfbsSydhHelas3Rad21IggrabUniPk.narrowPeak.gz	project=wgEncode	lab=Stanford	composite=wgEncodeAwgTfbsUniform	dataType=ChipSeq	view=Peaks	treatment=None	antibody=Rad21	dataVersion=ENCODE Mar 2012 Freeze dccAccession=wgEncodeEH001789 controlId=wgEncodeEH000744 quality=good tableName=wgEncodeAwgTfbsSydhHelas3Rad21IggrabUniPk type=narrowPeak md5sum=2ebfdbd0527809e6c13f6039ea709d26 size=925K
cell=HeLa-S3	antibody=RFX5_(200-401-194)	wgEncodeAwgTfbsSydhHelas3Rfx5200401194IggrabUniPk.narrowPeak.gz	project=wgEncode	lab=Stanford	composite=wgEncodeAwgTfbsUniform	dataType=ChipSeq	view=Peaks	treatment=None	antibody=RFX5_(200-401-194)	dataVersion=ENCODE Mar 2012 Freeze dccAccession=wgEncodeEH001818 controlId=wgEncodeEH000744 quality=good tableName=wgEncodeAwgTfbsSydhHelas3Rfx5200401194IggrabUniPk type=narrowPeak md5sum=0653e6f49cdbcc1aba37b666476d2c1a size=481K
cell=HeLa-S3	antibody=RPC155	wgEncodeAwgTfbsSydhHelas3Rpc155UniPk.narrowPeak.gz	project=wgEncode	lab=Harvard	composite=wgEncodeAwgTfbsUniform	dataType=ChipSeq	view=Peaks	treatment=None	antibody=RPC155; control=std	dataVersion=ENCODE Mar 2012 Freeze dccAccession=wgEncodeEH000766 controlId=wgEncodeEH000612 quality=good tableName=wgEncodeAwgTfbsSydhHelas3Rpc155UniPk type=narrowPeak md5sum=1dc97e85ad8cfb3486b49b8a7984a9e1 size=69K
cell=HeLa-S3	antibody=SMC3_(ab9263)	wgEncodeAwgTfbsSydhHelas3Smc3ab9263IggrabUniPk.narrowPeak.gz	project=wgEncode	lab=Stanford	composite=wgEncodeAwgTfbsUniform	dataType=ChipSeq	view=Peaks	treatment=None	antibody=SMC3_(ab9263)	dataVersion=ENCODE Mar 2012 Freeze dccAccession=wgEncodeEH001839 controlId=wgEncodeEH000744 quality=good tableName=wgEncodeAwgTfbsSydhHelas3Smc3ab9263IggrabUniPk type=narrowPeak md5sum=e02ef59889ec59693c2269afb6cea754 size=918K
cell=HeLa-S3	antibody=SPT20	wgEncodeAwgTfbsSydhHelas3Spt20UniPk.narrowPeak.gz	project=wgEncode	lab=Stanford	composite=wgEncodeAwgTfbsUniform	dataType=ChipSeq	view=Peaks	treatment=None	antibody=SPT20; control=std	dataVersion=ENCODE Mar 2012 Freeze dccAccession=wgEncodeEH001855 controlId=wgEncodeEH000612 quality=good tableName=wgEncodeAwgTfbsSydhHelas3Spt20UniPk type=narrowPeak md5sum=3d5c1917b978f0c1d93cb03c3a5aa2ea size=92K
cell=HeLa-S3	antibody=STAT1	wgEncodeAwgTfbsSydhHelas3Stat1Ifng30UniPk.narrowPeak.gz	project=wgEncode	lab=Yale	composite=wgEncodeAwgTfbsUniform	dataType=ChipSeq	view=Peaks	treatment=IFNg30	antibody=STAT1; control=std	dataVersion=ENCODE Mar 2012 Freeze dccAccession=wgEncodeEH000614 controlId=wgEncodeEH000611 quality=good tableName=wgEncodeAwgTfbsSydhHelas3Stat1Ifng30UniPk type=narrowPeak md5sum=08d5049d6fed15ac9ce6b41b5bb26123 size=338K
cell=HeLa-S3	antibody=STAT3	wgEncodeAwgTfbsSydhHelas3Stat3IggrabUniPk.narrowPeak.gz	project=wgEncode	lab=Stanford	composite=wgEncodeAwgTfbsUniform	dataType=ChipSeq	view=Peaks	treatment=None	antibody=STAT3	dataVersion=ENCODE Mar 2012 Freeze dccAccession=wgEncodeEH001799 controlId=wgEncodeEH000744 quality=good tableName=wgEncodeAwgTfbsSydhHelas3Stat3IggrabUniPk type=narrowPeak md5sum=cc9e2c3bc5aef6cb4e330835b86c383e size=341K
cell=HeLa-S3	antibody=TBP	wgEncodeAwgTfbsSydhHelas3TbpIggrabUniPk.narrowPeak.gz	project=wgEncode	lab=Stanford	composite=wgEncodeAwgTfbsUniform	dataType=ChipSeq	view=Peaks	treatment=None	antibody=TBP	dataVersion=ENCODE Mar 2012 Freeze dccAccession=wgEncodeEH001790 controlId=wgEncodeEH000744 quality=good tableName=wgEncodeAwgTfbsSydhHelas3TbpIggrabUniPk type=narrowPeak md5sum=fadff288b135f4b04d4d31da9ce46d90 size=452K
cell=HeLa-S3	antibody=TCF7L2	wgEncodeAwgTfbsSydhHelas3Tcf7l2UcdUniPk.narrowPeak.gz	project=wgEncode	lab=USC	composite=wgEncodeAwgTfbsUniform	dataType=ChipSeq	view=Peaks	treatment=None	antibody=TCF7L2	dataVersion=ENCODE Mar 2012 Freeze dccAccession=wgEncodeEH002069 controlId=wgEncodeEH001754 quality=caution tableName=wgEncodeAwgTfbsSydhHelas3Tcf7l2UcdUniPk type=narrowPeak md5sum=b9fe8aea88796d36a9623e5f25ed45fc size=75K
cell=HeLa-S3	antibody=TCF7L2_C9B9_(2565)	wgEncodeAwgTfbsSydhHelas3Tcf7l2c9b92565UcdUniPk.narrowPeak.gz	project=wgEncode	lab=USC	composite=wgEncodeAwgTfbsUniform	dataType=ChipSeq	view=Peaks	treatment=None	antibody=TCF7L2_C9B9_(2565)	dataVersion=ENCODE Mar 2012 Freeze dccAccession=wgEncodeEH002813 controlId=wgEncodeEH001754 quality=good tableName=wgEncodeAwgTfbsSydhHelas3Tcf7l2c9b92565UcdUniPk type=narrowPeak md5sum=8cfbf1baadb32041b901ec86d7133777 size=428K
cell=HeLa-S3	antibody=TFIIIC-110	wgEncodeAwgTfbsSydhHelas3Tf3c110UniPk.narrowPeak.gz	project=wgEncode	lab=Harvard	composite=wgEncodeAwgTfbsUniform	dataType=ChipSeq	view=Peaks	treatment=None	antibody=TFIIIC-110; control=std	dataVersion=ENCODE Mar 2012 Freeze dccAccession=wgEncodeEH000747 controlId=wgEncodeEH000612 quality=caution tableName=wgEncodeAwgTfbsSydhHelas3Tf3c110UniPk type=narrowPeak md5sum=2ad5881558af559e6b3c5d5439bbf6f5 size=70K
cell=HeLa-S3	antibody=TR4	wgEncodeAwgTfbsSydhHelas3Tr4UniPk.narrowPeak.gz	project=wgEncode	lab=USC	composite=wgEncodeAwgTfbsUniform	dataType=ChipSeq	view=Peaks	treatment=None	antibody=TR4; control=std	dataVersion=ENCODE Mar 2012 Freeze dccAccession=wgEncodeEH000687 controlId=wgEncodeEH000612 quality=good tableName=wgEncodeAwgTfbsSydhHelas3Tr4UniPk type=narrowPeak md5sum=eb05b5340cb88fa9d89d5350fbf742f2 size=53K
cell=HeLa-S3	antibody=USF2	wgEncodeAwgTfbsSydhHelas3Usf2IggmusUniPk.narrowPeak.gz	project=wgEncode	lab=Stanford	composite=wgEncodeAwgTfbsUniform	dataType=ChipSeq	view=Peaks	treatment=None	antibody=USF2; control=IgG-mus	dataVersion=ENCODE Mar 2012 Freeze dccAccession=wgEncodeEH001819 controlId=wgEncodeEH000633 quality=good tableName=wgEncodeAwgTfbsSydhHelas3Usf2IggmusUniPk type=narrowPeak md5sum=e1da0ce02a5e711cdec3c9a52809d3ab size=305K
cell=HeLa-S3	antibody=ZKSCAN1_(HPA006672)	wgEncodeAwgTfbsSydhHelas3Zkscan1hpa006672IggrabUniPk.narrowPeak.gz	project=wgEncode	lab=Stanford	composite=wgEncodeAwgTfbsUniform	dataType=ChipSeq	view=Peaks	treatment=None	antibody=ZKSCAN1_(HPA006672)	dataVersion=ENCODE Mar 2012 Freeze dccAccession=wgEncodeEH002857 controlId=wgEncodeEH000744 quality=caution tableName=wgEncodeAwgTfbsSydhHelas3Zkscan1hpa006672IggrabUniPk type=narrowPeak md5sum=8511ed9fa90f23ba4175616d23742ee7 size=107K
cell=HeLa-S3	antibody=Znf143_(16618-1-AP)	wgEncodeAwgTfbsSydhHelas3Znf143IggrabUniPk.narrowPeak.gz	project=wgEncode	lab=Stanford	composite=wgEncodeAwgTfbsUniform	dataType=ChipSeq	view=Peaks	treatment=None	antibody=Znf143_(16618-1-AP)	dataVersion=ENCODE Mar 2012 Freeze dccAccession=wgEncodeEH002028 controlId=wgEncodeEH000744 quality=good tableName=wgEncodeAwgTfbsSydhHelas3Znf143IggrabUniPk type=narrowPeak md5sum=fc3fc0f1591560d354cd894b3aa15fc7 size=178K
cell=HeLa-S3	antibody=ZZZ3	wgEncodeAwgTfbsSydhHelas3Zzz3UniPk.narrowPeak.gz	project=wgEncode	lab=Harvard	composite=wgEncodeAwgTfbsUniform	dataType=ChipSeq	view=Peaks	treatment=None	antibody=ZZZ3; control=std	dataVersion=ENCODE Mar 2012 Freeze dccAccession=wgEncodeEH001872 controlId=wgEncodeEH000612 quality=caution tableName=wgEncodeAwgTfbsSydhHelas3Zzz3UniPk type=narrowPeak md5sum=0ec59fa1611ccf57a7ee274d285d49ce size=7.2K
cell=HeLa-S3;	antibody=CTCF;	wgEncodeAwgTfbsUwHelas3CtcfUniPk.narrowPeak.gz	project=wgEncode;	lab=UW;	composite=wgEncodeAwgTfbsUniform;	dataType=ChipSeq;	view=Peaks;	treatment=None;	antibody=CTCF; control=std	dataVersion=ENCODE Mar 2012 Freeze; dccAccession=wgEncodeEH000398; controlId=wgEncodeEH000469; quality=good; tableName=wgEncodeAwgTfbsUwHelas3CtcfUniPk; type=narrowPeak; md5sum=4c59204089b2f11327ccd38d6816d532; size=724K
cell=HeLa-S3;	antibody=c-Myc; dataVersion=ENCODE Mar 2012 Freeze; dccAccession=wgEncodeEH000542; controlId=wgEncodeEH000539; quality=good; tableName=wgEncodeAwgTfbsUtaHelas3CmycUniPk; type=narrowPeak; md5sum=851e25bca2c865028e128d174d8a3e0e; size=64K	wgEncodeAwgTfbsUtaHelas3CmycUniPk.narrowPeak.gz	project=wgEncode;	lab=UT-A;	composite=wgEncodeAwgTfbsUniform;	dataType=ChipSeq;	view=Peaks;	treatment=None;	antibody=c-Myc	dataVersion=ENCODE Mar 2012 Freeze; dccAccession=wgEncodeEH000542; controlId=wgEncodeEH000539; quality=good; tableName=wgEncodeAwgTfbsUtaHelas3CmycUniPk; type=narrowPeak; md5sum=851e25bca2c865028e128d174d8a3e0e; size=64K
cell=HeLa-S3;	antibody=CTCF; dataVersion=ENCODE Mar 2012 Freeze; dccAccession=wgEncodeEH000541; controlId=wgEncodeEH000539; quality=good; tableName=wgEncodeAwgTfbsUtaHelas3CtcfUniPk; type=narrowPeak; md5sum=9aad0a709e71379bb6f774cfcf736d13; size=1.2M	wgEncodeAwgTfbsUtaHelas3CtcfUniPk.narrowPeak.gz	project=wgEncode;	lab=UT-A;	composite=wgEncodeAwgTfbsUniform;	dataType=ChipSeq;	view=Peaks;	treatment=None;	antibody=CTCF	dataVersion=ENCODE Mar 2012 Freeze; dccAccession=wgEncodeEH000541; controlId=wgEncodeEH000539; quality=good; tableName=wgEncodeAwgTfbsUtaHelas3CtcfUniPk; type=narrowPeak; md5sum=9aad0a709e71379bb6f774cfcf736d13; size=1.2M
cell=HeLa-S3;	antibody=Pol2; dataVersion=ENCODE Mar 2012 Freeze; dccAccession=wgEncodeEH000597; controlId=wgEncodeEH000539; quality=good; tableName=wgEncodeAwgTfbsUtaHelas3Pol2UniPk; type=narrowPeak; md5sum=a2f6c052849c1631315a65ed97756a86; size=342K	wgEncodeAwgTfbsUtaHelas3Pol2UniPk.narrowPeak.gz	project=wgEncode;	lab=UT-A;	composite=wgEncodeAwgTfbsUniform;	dataType=ChipSeq;	view=Peaks;	treatment=None;	antibody=Pol2	dataVersion=ENCODE Mar 2012 Freeze; dccAccession=wgEncodeEH000597; controlId=wgEncodeEH000539; quality=good; tableName=wgEncodeAwgTfbsUtaHelas3Pol2UniPk; type=narrowPeak; md5sum=a2f6c052849c1631315a65ed97756a86; size=342K
HEPG2
cell=HepG2;	antibody=CTCF; control=std; dataVersion=ENCODE Mar 2012 Freeze;	wgEncodeAwgTfbsBroadHepg2CtcfUniPk.narrowPeak.gz	project=wgEncode;	lab=Broad;	composite=wgEncodeAwgTfbsUniform;	dataType=ChipSeq;	view=Peaks;	treatment=None;	antibody=CTCF; control=std;	dataVersion=ENCODE Mar 2012 Freeze; dccAccession=wgEncodeEH000080; controlId=wgEncodeEH000084; quality=good; tableName=wgEncodeAwgTfbsBroadHepg2CtcfUniPk; type=narrowPeak; md5sum=6f8ab32864e515e0362494a3a8df2b8e; size=892K
cell=HepG2;	antibody=EZH2_(39875); control=std; dataVersion=ENCODE Mar 2012	wgEncodeAwgTfbsBroadHepg2Ezh239875UniPk.narrowPeak.gz	project=wgEncode;	lab=Broad;	composite=wgEncodeAwgTfbsUniform;	dataType=ChipSeq;	view=Peaks;	treatment=None;	antibody=EZH2_(39875); control=std;	dataVersion=ENCODE Mar 2012; Freeze; dccAccession=wgEncodeEH002416; controlId=wgEncodeEH000084; quality=caution; size=85K tableName=wgEncodeAwgTfbsBroadHepg2Ezh239875UniPk; type=narrowPeak; md5sum=5e3ba666537059025883191074765280;
cell=HepG2	antibody=ATF3	wgEncodeAwgTfbsHaibHepg2Atf3V0416101UniPk.narrowPeak.gz	project=wgEncode	lab=HudsonAlpha	composite=wgEncodeAwgTfbsUniform	dataType=ChipSeq	view=Peaks	treatment=None	antibody=ATF3	dataVersion=ENCODE; Mar; Mar; 2012; Freeze; dccAccession=wgEncodeEH001568; controlId=SL1781; quality=good; tableName=wgEncodeAwgTfbsHaibHepg2Atf3V0416101UniPk; type=narrowPeak; md5sum=47f5c37843d8036138b84d95696c830c; size=82K
cell=HepG2	antibody=BHLHE40	wgEncodeAwgTfbsHaibHepg2Bhlhe40V0416101UniPk.narrowPeak.gz	project=wgEncode	lab=HudsonAlpha	composite=wgEncodeAwgTfbsUniform	dataType=ChipSeq	view=Peaks	treatment=None	antibody=BHLHE40	dataVersion=ENCODE; Mar; Mar; 2012; Freeze; dccAccession=wgEncodeEH001515; controlId=SL593; quality=good; tableName=wgEncodeAwgTfbsHaibHepg2Bhlhe40V0416101UniPk; type=narrowPeak; md5sum=6cd54a7820546fb4eb7a8d8a1684287f; size=71K
cell=HepG2	antibody=CEBPB_(SC-150)	wgEncodeAwgTfbsHaibHepg2Cebpbsc150V0416101UniPk.narrowPeak.gz	project=wgEncode	lab=HudsonAlpha	composite=wgEncodeAwgTfbsUniform	dataType=ChipSeq	view=Peaks	treatment=None	antibody=CEBPB_(SC-150)	dataVersion=ENCODE; Mar; Mar; 2012; Freeze; dccAccession=wgEncodeEH002304; controlId=SL3976; quality=good; tableName=wgEncodeAwgTfbsHaibHepg2Cebpbsc150V0416101UniPk; type=narrowPeak; md5sum=98ffbb959e8f2070b54643391f2479c1; size=344K
cell=HepG2	antibody=CEBPD_(SC-636)	wgEncodeAwgTfbsHaibHepg2Cebpdsc636V0416101UniPk.narrowPeak.gz	project=wgEncode	lab=HudsonAlpha	composite=wgEncodeAwgTfbsUniform	dataType=ChipSeq	view=Peaks	treatment=None	antibody=CEBPD_(SC-636)	dataVersion=ENCODE; Mar; Mar; 2012; Freeze; dccAccession=wgEncodeEH002305; controlId=SL3976; quality=good; tableName=wgEncodeAwgTfbsHaibHepg2Cebpdsc636V0416101UniPk; type=narrowPeak; md5sum=a4c1be68a63918b95d04209db207debe; size=238K
cell=HepG2	antibody=CTCF_(SC-5916)	wgEncodeAwgTfbsHaibHepg2Ctcfsc5916V0416101UniPk.narrowPeak.gz	project=wgEncode	lab=HudsonAlpha	composite=wgEncodeAwgTfbsUniform	dataType=ChipSeq	view=Peaks	treatment=None	antibody=CTCF_(SC-5916)	dataVersion=ENCODE; Mar; Mar; 2012; Freeze; dccAccession=wgEncodeEH001516; controlId=SL1781; quality=good; tableName=wgEncodeAwgTfbsHaibHepg2Ctcfsc5916V0416101UniPk; type=narrowPeak; md5sum=d18cfa1a4bd336be6edce5a01b8f6e8f; size=1.2M
cell=HepG2	antibody=ELF1_(SC-631)	wgEncodeAwgTfbsHaibHepg2Elf1sc631V0416101UniPk.narrowPeak.gz	project=wgEncode	lab=HudsonAlpha	composite=wgEncodeAwgTfbsUniform	dataType=ChipSeq	view=Peaks	treatment=None	antibody=ELF1_(SC-631)	dataVersion=ENCODE; Mar; Mar; 2012; Freeze; dccAccession=wgEncodeEH001641; controlId=SL1781; quality=good; tableName=wgEncodeAwgTfbsHaibHepg2Elf1sc631V0416101UniPk; type=narrowPeak; md5sum=e4e2678b08f2bdf9a799fb622aa9132d; size=444K
cell=HepG2	antibody=FOSL2	wgEncodeAwgTfbsHaibHepg2Fosl2V0416101UniPk.narrowPeak.gz	project=wgEncode	lab=HudsonAlpha	composite=wgEncodeAwgTfbsUniform	dataType=ChipSeq	view=Peaks	treatment=None	antibody=FOSL2	dataVersion=ENCODE; Mar; Mar; 2012; Freeze; dccAccession=wgEncodeEH001501; controlId=SL593; quality=good; tableName=wgEncodeAwgTfbsHaibHepg2Fosl2V0416101UniPk; type=narrowPeak; md5sum=d0f10ffddf21bbbdfc5ece27cf2cd4cc; size=616K
cell=HepG2	antibody=FOXA1_(SC-101058)	wgEncodeAwgTfbsHaibHepg2Foxa1sc101058V0416101UniPk.narrowPeak.gz	project=wgEncode	lab=HudsonAlpha	composite=wgEncodeAwgTfbsUniform	dataType=ChipSeq	view=Peaks	treatment=None	antibody=FOXA1_(SC-101058)	dataVersion=ENCODE; Mar; Mar; 2012; Freeze; dccAccession=wgEncodeEH001630; controlId=SL1400; quality=good; tableName=wgEncodeAwgTfbsHaibHepg2Foxa1sc101058V0416101UniPk; type=narrowPeak; md5sum=edf66db8aa3835e32eba0d6b12ac8db3; size=984K
cell=HepG2	antibody=FOXA1_(SC-6553)	wgEncodeAwgTfbsHaibHepg2Foxa1sc6553V0416101UniPk.narrowPeak.gz	project=wgEncode	lab=HudsonAlpha	composite=wgEncodeAwgTfbsUniform	dataType=ChipSeq	view=Peaks	treatment=None	antibody=FOXA1_(SC-6553)	dataVersion=ENCODE; Mar; Mar; 2012; Freeze; dccAccession=wgEncodeEH001594; controlId=SL1400; quality=good; tableName=wgEncodeAwgTfbsHaibHepg2Foxa1sc6553V0416101UniPk; type=narrowPeak; md5sum=dd63a3c7a6ffa2edecd1998afa3fa7f7; size=991K
cell=HepG2	antibody=FOXA2_(SC-6554)	wgEncodeAwgTfbsHaibHepg2Foxa2sc6554V0416101UniPk.narrowPeak.gz	project=wgEncode	lab=HudsonAlpha	composite=wgEncodeAwgTfbsUniform	dataType=ChipSeq	view=Peaks	treatment=None	antibody=FOXA2_(SC-6554)	dataVersion=ENCODE; Mar; Mar; 2012; Freeze; dccAccession=wgEncodeEH001650; controlId=SL1781; quality=good; tableName=wgEncodeAwgTfbsHaibHepg2Foxa2sc6554V0416101UniPk; type=narrowPeak; md5sum=1319b9925a19b1cbc0e3037374f841eb; size=791K
cell=HepG2	antibody=GABP	wgEncodeAwgTfbsHaibHepg2GabpPcr2xUniPk.narrowPeak.gz	project=wgEncode	lab=HudsonAlpha	composite=wgEncodeAwgTfbsUniform	dataType=ChipSeq	view=Peaks	treatment=None	antibody=GABP	dataVersion=ENCODE; Mar; Mar; 2012; Freeze; dccAccession=wgEncodeEH001548; controlId=SL294; quality=good; tableName=wgEncodeAwgTfbsHaibHepg2GabpPcr2xUniPk; type=narrowPeak; md5sum=e7701a7c2d37da33ce19de9db750c65a; size=204K
cell=HepG2	antibody=HDAC2_(SC-6296)	wgEncodeAwgTfbsHaibHepg2Hdac2sc6296V0416101UniPk.narrowPeak.gz	project=wgEncode	lab=HudsonAlpha	composite=wgEncodeAwgTfbsUniform	dataType=ChipSeq	view=Peaks	treatment=None	antibody=HDAC2_(SC-6296)	dataVersion=ENCODE; Mar; Mar; 2012; Freeze; dccAccession=wgEncodeEH001618; controlId=SL1781; quality=good; tableName=wgEncodeAwgTfbsHaibHepg2Hdac2sc6296V0416101UniPk; type=narrowPeak; md5sum=7193883778bf5bfac5ccc0ac86650cc0; size=438K
cell=HepG2	antibody=HNF4A_(SC-8987)	wgEncodeAwgTfbsHaibHepg2Hnf4asc8987V0416101UniPk.narrowPeak.gz	project=wgEncode	lab=HudsonAlpha	composite=wgEncodeAwgTfbsUniform	dataType=ChipSeq	view=Peaks	treatment=None	antibody=HNF4A_(SC-8987)	dataVersion=ENCODE; Mar; Mar; 2012; Freeze; dccAccession=wgEncodeEH001595; controlId=SL1400; quality=good; tableName=wgEncodeAwgTfbsHaibHepg2Hnf4asc8987V0416101UniPk; type=narrowPeak; md5sum=33e53673f02526ee2b38d5d05763585a; size=398K
cell=HepG2	antibody=HNF4G_(SC-6558)	wgEncodeAwgTfbsHaibHepg2Hnf4gsc6558V0416101UniPk.narrowPeak.gz	project=wgEncode	lab=HudsonAlpha	composite=wgEncodeAwgTfbsUniform	dataType=ChipSeq	view=Peaks	treatment=None	antibody=HNF4G_(SC-6558)	dataVersion=ENCODE; Mar; Mar; 2012; Freeze; dccAccession=wgEncodeEH001651; controlId=SL1781; quality=good; tableName=wgEncodeAwgTfbsHaibHepg2Hnf4gsc6558V0416101UniPk; type=narrowPeak; md5sum=2a5d6496465166565e78e57c5085adee; size=443K
cell=HepG2	antibody=JunD	wgEncodeAwgTfbsHaibHepg2JundPcr1xUniPk.narrowPeak.gz	project=wgEncode	lab=HudsonAlpha	composite=wgEncodeAwgTfbsUniform	dataType=ChipSeq	view=Peaks	treatment=None	antibody=JunD	dataVersion=ENCODE; Mar; Mar; 2012; Freeze; dccAccession=wgEncodeEH001470; controlId=SL593; quality=good; tableName=wgEncodeAwgTfbsHaibHepg2JundPcr1xUniPk; type=narrowPeak; md5sum=f5cee838f0bf761f590292821dc952af; size=408K
cell=HepG2	antibody=MBD4_(SC-271530)	wgEncodeAwgTfbsHaibHepg2Mbd4sc271530V0422111UniPk.narrowPeak.gz	project=wgEncode	lab=HudsonAlpha	composite=wgEncodeAwgTfbsUniform	dataType=ChipSeq	view=Peaks	treatment=None	antibody=MBD4_(SC-271530)	dataVersion=ENCODE; Mar; Mar; 2012; Freeze; dccAccession=wgEncodeEH002318; controlId=SL6019; quality=caution; tableName=wgEncodeAwgTfbsHaibHepg2Mbd4sc271530V0422111UniPk; type=narrowPeak; md5sum=1b62a3ee2140df5bc1fef42a78416008; size=143K
cell=HepG2	antibody=MYBL2_(SC-81192)	wgEncodeAwgTfbsHaibHepg2Mybl2sc81192V0422111UniPk.narrowPeak.gz	project=wgEncode	lab=HudsonAlpha	composite=wgEncodeAwgTfbsUniform	dataType=ChipSeq	view=Peaks	treatment=None	antibody=MYBL2_(SC-81192)	dataVersion=ENCODE; Mar; Mar; 2012; Freeze; dccAccession=wgEncodeEH002344; controlId=SL6019; quality=good; tableName=wgEncodeAwgTfbsHaibHepg2Mybl2sc81192V0422111UniPk; type=narrowPeak; md5sum=5ff78b967ed75432996e25991be0dfbf; size=372K
cell=HepG2	antibody=NFIC_(SC-81335)	wgEncodeAwgTfbsHaibHepg2Nficsc81335V0422111UniPk.narrowPeak.gz	project=wgEncode	lab=HudsonAlpha	composite=wgEncodeAwgTfbsUniform	dataType=ChipSeq	view=Peaks	treatment=None	antibody=NFIC_(SC-81335)	dataVersion=ENCODE; Mar; Mar; 2012; Freeze; dccAccession=wgEncodeEH002319; controlId=SL6019; quality=good; tableName=wgEncodeAwgTfbsHaibHepg2Nficsc81335V0422111UniPk; type=narrowPeak; md5sum=3b77304453102512bedf75af9e851f65; size=390K
cell=HepG2	antibody=NRSF	wgEncodeAwgTfbsHaibHepg2NrsfPcr2xUniPk.narrowPeak.gz	project=wgEncode	lab=HudsonAlpha	composite=wgEncodeAwgTfbsUniform	dataType=ChipSeq	view=Peaks	treatment=None	antibody=NRSF	dataVersion=ENCODE; Mar; Mar; 2012; Freeze; dccAccession=wgEncodeEH001549; controlId=SL294; quality=good; tableName=wgEncodeAwgTfbsHaibHepg2NrsfPcr2xUniPk; type=narrowPeak; md5sum=98fef4717d98e62f79c5ef23d894bbff; size=150K
cell=HepG2	antibody=NRSF	wgEncodeAwgTfbsHaibHepg2NrsfV0416101UniPk.narrowPeak.gz	project=wgEncode	lab=HudsonAlpha	composite=wgEncodeAwgTfbsUniform	dataType=ChipSeq	view=Peaks	treatment=None	antibody=NRSF	dataVersion=ENCODE; Mar; Mar; 2012; Freeze; dccAccession=wgEncodeEH002263; controlId=SL3976; quality=good; tableName=wgEncodeAwgTfbsHaibHepg2NrsfV0416101UniPk; type=narrowPeak; md5sum=00fe8be729e49019059cc4fc34026b65; size=273K
cell=HepG2	antibody=p300	wgEncodeAwgTfbsHaibHepg2P300V0416101UniPk.narrowPeak.gz	project=wgEncode	lab=HudsonAlpha	composite=wgEncodeAwgTfbsUniform	dataType=ChipSeq	view=Peaks	treatment=None	antibody=p300	dataVersion=ENCODE; Mar; Mar; 2012; Freeze; dccAccession=wgEncodeEH001612; controlId=SL1781; quality=good; tableName=wgEncodeAwgTfbsHaibHepg2P300V0416101UniPk; type=narrowPeak; md5sum=40c0ea8b53f7ad736dfe720b822ec412; size=638K
cell=HepG2	antibody=Pol2-4H8	wgEncodeAwgTfbsHaibHepg2Pol24h8V0416102UniPk.narrowPeak.gz	project=wgEncode	lab=HudsonAlpha	composite=wgEncodeAwgTfbsUniform	dataType=ChipSeq	view=Peaks	treatment=None	antibody=Pol2-4H8	dataVersion=ENCODE; Mar; Mar; 2012; Freeze; dccAccession=wgEncodeEH002278; controlId=SL1781; quality=good; tableName=wgEncodeAwgTfbsHaibHepg2Pol24h8V0416102UniPk; type=narrowPeak; md5sum=168c6d62bce036920bb4f1c331f112bf; size=400K
cell=HepG2	antibody=Pol2	wgEncodeAwgTfbsHaibHepg2Pol2Pcr2xUniPk.narrowPeak.gz	project=wgEncode	lab=HudsonAlpha	composite=wgEncodeAwgTfbsUniform	dataType=ChipSeq	view=Peaks	treatment=None	antibody=Pol2	dataVersion=ENCODE; Mar; Mar; 2012; Freeze; dccAccession=wgEncodeEH001550; controlId=SL294; quality=good; tableName=wgEncodeAwgTfbsHaibHepg2Pol2Pcr2xUniPk; type=narrowPeak; md5sum=64dc952d5190551d8470d7e3735a9758; size=529K
cell=HepG2	antibody=Rad21	wgEncodeAwgTfbsHaibHepg2Rad21V0416101UniPk.narrowPeak.gz	project=wgEncode	lab=HudsonAlpha	composite=wgEncodeAwgTfbsUniform	dataType=ChipSeq	view=Peaks	treatment=None	antibody=Rad21	dataVersion=ENCODE; Mar; Mar; 2012; Freeze; dccAccession=wgEncodeEH001608; controlId=SL1781; quality=good; tableName=wgEncodeAwgTfbsHaibHepg2Rad21V0416101UniPk; type=narrowPeak; md5sum=2ebe130b019e3510d17c6d7e165ec458; size=1.3M
cell=HepG2	antibody=RXRA	wgEncodeAwgTfbsHaibHepg2RxraPcr1xUniPk.narrowPeak.gz	project=wgEncode	lab=HudsonAlpha	composite=wgEncodeAwgTfbsUniform	dataType=ChipSeq	view=Peaks	treatment=None	antibody=RXRA	dataVersion=ENCODE; Mar; Mar; 2012; Freeze; dccAccession=wgEncodeEH001506; controlId=SL593; quality=good; tableName=wgEncodeAwgTfbsHaibHepg2RxraPcr1xUniPk; type=narrowPeak; md5sum=ba75772595fe096da67fd998426ba22c; size=370K
cell=HepG2	antibody=Sin3Ak-20	wgEncodeAwgTfbsHaibHepg2Sin3ak20Pcr1xUniPk.narrowPeak.gz	project=wgEncode	lab=HudsonAlpha	composite=wgEncodeAwgTfbsUniform	dataType=ChipSeq	view=Peaks	treatment=None	antibody=Sin3Ak-20	dataVersion=ENCODE; Mar; Mar; 2012; Freeze; dccAccession=wgEncodeEH001471; controlId=SL593; quality=good; tableName=wgEncodeAwgTfbsHaibHepg2Sin3ak20Pcr1xUniPk; type=narrowPeak; md5sum=9695e8b6134e3b430342734ab41b16f1; size=386K
cell=HepG2	antibody=SP1	wgEncodeAwgTfbsHaibHepg2Sp1Pcr1xUniPk.narrowPeak.gz	project=wgEncode	lab=HudsonAlpha	composite=wgEncodeAwgTfbsUniform	dataType=ChipSeq	view=Peaks	treatment=None	antibody=SP1	dataVersion=ENCODE; Mar; Mar; 2012; Freeze; dccAccession=wgEncodeEH001561; controlId=SL1400; quality=good; tableName=wgEncodeAwgTfbsHaibHepg2Sp1Pcr1xUniPk; type=narrowPeak; md5sum=0d09e0324a3311d6be68d968a88b9980; size=609K
cell=HepG2	antibody=SP2_(SC-643)	wgEncodeAwgTfbsHaibHepg2Sp2V0422111UniPk.narrowPeak.gz	project=wgEncode	lab=HudsonAlpha	composite=wgEncodeAwgTfbsUniform	dataType=ChipSeq	view=Peaks	treatment=None	antibody=SP2_(SC-643)	dataVersion=ENCODE; Mar; Mar; 2012; Freeze; dccAccession=wgEncodeEH002264; controlId=SL6019; quality=caution; tableName=wgEncodeAwgTfbsHaibHepg2Sp2V0422111UniPk; type=narrowPeak; md5sum=50ac7960160f8fbb35b34c60814e65b8; size=54K
cell=HepG2	antibody=SRF	wgEncodeAwgTfbsHaibHepg2SrfV0416101UniPk.narrowPeak.gz	project=wgEncode	lab=HudsonAlpha	composite=wgEncodeAwgTfbsUniform	dataType=ChipSeq	view=Peaks	treatment=None	antibody=SRF	dataVersion=ENCODE; Mar; Mar; 2012; Freeze; dccAccession=wgEncodeEH001611; controlId=SL1781; quality=good; tableName=wgEncodeAwgTfbsHaibHepg2SrfV0416101UniPk; type=narrowPeak; md5sum=bb88e693c0fdae8713c19e300cd99278; size=132K
cell=HepG2	antibody=TAF1	wgEncodeAwgTfbsHaibHepg2Taf1Pcr2xUniPk.narrowPeak.gz	project=wgEncode	lab=HudsonAlpha	composite=wgEncodeAwgTfbsUniform	dataType=ChipSeq	view=Peaks	treatment=None	antibody=TAF1	dataVersion=ENCODE; Mar; Mar; 2012; Freeze; dccAccession=wgEncodeEH001551; controlId=SL294; quality=good; tableName=wgEncodeAwgTfbsHaibHepg2Taf1Pcr2xUniPk; type=narrowPeak; md5sum=5c419b782b10f88fc28f9a4c68b0621c; size=339K
cell=HepG2	antibody=TCF12	wgEncodeAwgTfbsHaibHepg2Tcf12Pcr1xUniPk.narrowPeak.gz	project=wgEncode	lab=HudsonAlpha	composite=wgEncodeAwgTfbsUniform	dataType=ChipSeq	view=Peaks	treatment=None	antibody=TCF12	dataVersion=ENCODE; Mar; Mar; 2012; Freeze; dccAccession=wgEncodeEH001544; controlId=SL1400; quality=good; tableName=wgEncodeAwgTfbsHaibHepg2Tcf12Pcr1xUniPk; type=narrowPeak; md5sum=df5741f5b9c79860b8843ed67973cf19; size=51K
cell=HepG2	antibody=TEAD4_(SC-101184)	wgEncodeAwgTfbsHaibHepg2Tead4sc101184V0422111UniPk.narrowPeak.gz	project=wgEncode	lab=HudsonAlpha	composite=wgEncodeAwgTfbsUniform	dataType=ChipSeq	view=Peaks	treatment=None	antibody=TEAD4_(SC-101184)	dataVersion=ENCODE; Mar; Mar; 2012; Freeze; dccAccession=wgEncodeEH002345; controlId=SL6019; quality=good; tableName=wgEncodeAwgTfbsHaibHepg2Tead4sc101184V0422111UniPk; type=narrowPeak; md5sum=c51b5f1bfc627535439e53c745756c95; size=292K
cell=HepG2	antibody=USF-1	wgEncodeAwgTfbsHaibHepg2Usf1Pcr1xUniPk.narrowPeak.gz	project=wgEncode	lab=HudsonAlpha	composite=wgEncodeAwgTfbsUniform	dataType=ChipSeq	view=Peaks	treatment=None	antibody=USF-1	dataVersion=ENCODE; Mar; Mar; 2012; Freeze; dccAccession=wgEncodeEH001472; controlId=SL593; quality=good; tableName=wgEncodeAwgTfbsHaibHepg2Usf1Pcr1xUniPk; type=narrowPeak; md5sum=d107d79ed0a608f5b3a19fa11767821a; size=462K
cell=HepG2	antibody=YY1_(SC-281)	wgEncodeAwgTfbsHaibHepg2Yy1sc281V0416101UniPk.narrowPeak.gz	project=wgEncode	lab=HudsonAlpha	composite=wgEncodeAwgTfbsUniform	dataType=ChipSeq	view=Peaks	treatment=None	antibody=YY1_(SC-281)	dataVersion=ENCODE; Mar; Mar; 2012; Freeze; dccAccession=wgEncodeEH001661; controlId=SL1781; quality=good; tableName=wgEncodeAwgTfbsHaibHepg2Yy1sc281V0416101UniPk; type=narrowPeak; md5sum=8c2a8d7b9056f3acb1892b5ffe540ae8; size=372K
cell=HepG2	antibody=ZBTB33	wgEncodeAwgTfbsHaibHepg2Zbtb33Pcr1xUniPk.narrowPeak.gz	project=wgEncode	lab=HudsonAlpha	composite=wgEncodeAwgTfbsUniform	dataType=ChipSeq	view=Peaks	treatment=None	antibody=ZBTB33	dataVersion=ENCODE; Mar; Mar; 2012; Freeze; dccAccession=wgEncodeEH001503; controlId=SL593; quality=good; tableName=wgEncodeAwgTfbsHaibHepg2Zbtb33Pcr1xUniPk; type=narrowPeak; md5sum=bfb88a8139b2602167dd937b94b2afb9; size=76K
cell=HepG2	antibody=ZBTB7A_(SC-34508)	wgEncodeAwgTfbsHaibHepg2Zbtb7aV0416101UniPk.narrowPeak.gz	project=wgEncode	lab=HudsonAlpha	composite=wgEncodeAwgTfbsUniform	dataType=ChipSeq	view=Peaks	treatment=None	antibody=ZBTB7A_(SC-34508)	dataVersion=ENCODE; Mar; Mar; 2012; Freeze; dccAccession=wgEncodeEH002296; controlId=SL3976; quality=good; tableName=wgEncodeAwgTfbsHaibHepg2Zbtb7aV0416101UniPk; type=narrowPeak; md5sum=65b9a8b0fcc9ed8b864e2bff16d69009; size=175K
cell=HepG2	antibody=ARID3A_(NB100-279)	wgEncodeAwgTfbsSydhHepg2Arid3anb100279IggrabUniPk.narrowPeak.gz	project=wgEncode	lab=Stanford	composite=wgEncodeAwgTfbsUniform	dataType=ChipSeq	view=Peaks	treatment=None	antibody=ARID3A_(NB100-279); control=IgG-rab	dataVersion=ENCODE; Mar; Mar; 2012; Freeze; dccAccession=wgEncodeEH002858; controlId=wgEncodeEH001791; quality=good; tableName=wgEncodeAwgTfbsSydhHepg2Arid3anb100279IggrabUniPk; type=narrowPeak; md5sum=1236cfa8e7bbf888193f0132e6e21ff2; size=441K
cell=HepG2	antibody=BHLHE40_(NB100-1800)	wgEncodeAwgTfbsSydhHepg2Bhlhe40cIggrabUniPk.narrowPeak.gz	project=wgEncode	lab=Stanford	composite=wgEncodeAwgTfbsUniform	dataType=ChipSeq	view=Peaks	treatment=None	antibody=BHLHE40_(NB100-1800); control=IgG-rab	dataVersion=ENCODE; Mar; Mar; 2012; Freeze; dccAccession=wgEncodeEH002032; controlId=wgEncodeEH001791; quality=good; tableName=wgEncodeAwgTfbsSydhHepg2Bhlhe40cIggrabUniPk; type=narrowPeak; md5sum=b73c7fb69e2e761115e2c99aa2cab2c2; size=363K
cell=HepG2	antibody=BRCA1_(A300-000A)	wgEncodeAwgTfbsSydhHepg2Brca1a300IggrabUniPk.narrowPeak.gz	project=wgEncode	lab=Stanford	composite=wgEncodeAwgTfbsUniform	dataType=ChipSeq	view=Peaks	treatment=None	antibody=BRCA1_(A300-000A); control=IgG-rab	dataVersion=ENCODE; Mar; Mar; 2012; Freeze; dccAccession=wgEncodeEH001859; controlId=wgEncodeEH001791; quality=caution; tableName=wgEncodeAwgTfbsSydhHepg2Brca1a300IggrabUniPk; type=narrowPeak; md5sum=5a2f2980325694b0beda440cbd212266; size=41K
cell=HepG2	antibody=CEBPB	wgEncodeAwgTfbsSydhHepg2CebpbForsklnUniPk.narrowPeak.gz	project=wgEncode	lab=Stanford	composite=wgEncodeAwgTfbsUniform	dataType=ChipSeq	view=Peaks	treatment=forskolin	antibody=CEBPB; control=std	dataVersion=ENCODE; Mar; Mar; 2012; Freeze; dccAccession=wgEncodeEH000750; controlId=wgEncodeEH000755; quality=good; tableName=wgEncodeAwgTfbsSydhHepg2CebpbForsklnUniPk; type=narrowPeak; md5sum=5308c7e97a264f168941c4d11c233a05; size=347K
cell=HepG2	antibody=CEBPB	wgEncodeAwgTfbsSydhHepg2CebpbIggrabUniPk.narrowPeak.gz	project=wgEncode	lab=Stanford	composite=wgEncodeAwgTfbsUniform	dataType=ChipSeq	view=Peaks	treatment=None	antibody=CEBPB; control=IgG-rab	dataVersion=ENCODE; Mar; Mar; 2012; Freeze; dccAccession=wgEncodeEH001829; controlId=wgEncodeEH001791; quality=good; tableName=wgEncodeAwgTfbsSydhHepg2CebpbIggrabUniPk; type=narrowPeak; md5sum=b0fa9efa275c291bacc9156c51e84d70; size=1.3M
cell=HepG2	antibody=CHD2_(AB68301)	wgEncodeAwgTfbsSydhHepg2Chd2ab68301IggrabUniPk.narrowPeak.gz	project=wgEncode	lab=Stanford	composite=wgEncodeAwgTfbsUniform	dataType=ChipSeq	view=Peaks	treatment=None	antibody=CHD2_(AB68301); control=IgG-rab	dataVersion=ENCODE; Mar; Mar; 2012; Freeze; dccAccession=wgEncodeEH001840; controlId=wgEncodeEH001791; quality=good; tableName=wgEncodeAwgTfbsSydhHepg2Chd2ab68301IggrabUniPk; type=narrowPeak; md5sum=809fcc93752789a75501801687524615; size=130K
cell=HepG2	antibody=c-Jun	wgEncodeAwgTfbsSydhHepg2CjunIggrabUniPk.narrowPeak.gz	project=wgEncode	lab=Stanford	composite=wgEncodeAwgTfbsUniform	dataType=ChipSeq	view=Peaks	treatment=None	antibody=c-Jun; control=IgG-rab	dataVersion=ENCODE; Mar; Mar; 2012; Freeze; dccAccession=wgEncodeEH001794; controlId=wgEncodeEH001791; quality=good; tableName=wgEncodeAwgTfbsSydhHepg2CjunIggrabUniPk; type=narrowPeak; md5sum=f5f470d248b771536498b3f1cf567375; size=319K
cell=HepG2	antibody=COREST_(sc-30189)	wgEncodeAwgTfbsSydhHepg2Corestsc30189IggrabUniPk.narrowPeak.gz	project=wgEncode	lab=Stanford	composite=wgEncodeAwgTfbsUniform	dataType=ChipSeq	view=Peaks	treatment=None	antibody=COREST_(sc-30189); control=IgG-rab	dataVersion=ENCODE; Mar; Mar; 2012; Freeze; dccAccession=wgEncodeEH002845; controlId=wgEncodeEH001791; quality=good; tableName=wgEncodeAwgTfbsSydhHepg2Corestsc30189IggrabUniPk; type=narrowPeak; md5sum=8e640e2c87fd7afa50d7f016ea338486; size=139K
cell=HepG2	antibody=ERRA	wgEncodeAwgTfbsSydhHepg2ErraForsklnUniPk.narrowPeak.gz	project=wgEncode	lab=Stanford	composite=wgEncodeAwgTfbsUniform	dataType=ChipSeq	view=Peaks	treatment=forskolin	antibody=ERRA; control=std	dataVersion=ENCODE; Mar; Mar; 2012; Freeze; dccAccession=wgEncodeEH000751; controlId=wgEncodeEH000755; quality=caution; tableName=wgEncodeAwgTfbsSydhHepg2ErraForsklnUniPk; type=narrowPeak; md5sum=07f27a8ea147d7bfe1a83a5c869c0c93; size=26K
cell=HepG2	antibody=GRp20	wgEncodeAwgTfbsSydhHepg2Grp20ForsklnUniPk.narrowPeak.gz	project=wgEncode	lab=Stanford	composite=wgEncodeAwgTfbsUniform	dataType=ChipSeq	view=Peaks	treatment=forskolin	antibody=GRp20; control=std	dataVersion=ENCODE; Mar; Mar; 2012; Freeze; dccAccession=wgEncodeEH000752; controlId=wgEncodeEH000755; quality=caution; tableName=wgEncodeAwgTfbsSydhHepg2Grp20ForsklnUniPk; type=narrowPeak; md5sum=0f6bfd4cdebd8a18dca568b6a1d09465; size=17K
cell=HepG2	antibody=HNF4A	wgEncodeAwgTfbsSydhHepg2Hnf4aForsklnUniPk.narrowPeak.gz	project=wgEncode	lab=Stanford	composite=wgEncodeAwgTfbsUniform	dataType=ChipSeq	view=Peaks	treatment=forskolin	antibody=HNF4A; control=std	dataVersion=ENCODE; Mar; Mar; 2012; Freeze; dccAccession=wgEncodeEH000753; controlId=wgEncodeEH000755; quality=good; tableName=wgEncodeAwgTfbsSydhHepg2Hnf4aForsklnUniPk; type=narrowPeak; md5sum=1997b27597cfd1cd0158790fffa85958; size=209K
cell=HepG2	antibody=HSF1	wgEncodeAwgTfbsSydhHepg2Hsf1ForsklnUniPk.narrowPeak.gz	project=wgEncode	lab=Stanford	composite=wgEncodeAwgTfbsUniform	dataType=ChipSeq	view=Peaks	treatment=forskolin	antibody=HSF1; control=std	dataVersion=ENCODE; Mar; Mar; 2012; Freeze; dccAccession=wgEncodeEH000754; controlId=wgEncodeEH000755; quality=caution; tableName=wgEncodeAwgTfbsSydhHepg2Hsf1ForsklnUniPk; type=narrowPeak; md5sum=40d7a4db4bf4458e012ca6d796034c3a; size=33K
cell=HepG2	antibody=IRF3	wgEncodeAwgTfbsSydhHepg2Irf3IggrabUniPk.narrowPeak.gz	project=wgEncode	lab=Stanford	composite=wgEncodeAwgTfbsUniform	dataType=ChipSeq	view=Peaks	treatment=None	antibody=IRF3; control=IgG-rab	dataVersion=ENCODE; Mar; Mar; 2012; Freeze; dccAccession=wgEncodeEH001800; controlId=wgEncodeEH001791; quality=caution; tableName=wgEncodeAwgTfbsSydhHepg2Irf3IggrabUniPk; type=narrowPeak; md5sum=7a7984f92d5f551f58090843e884969c; size=20K
cell=HepG2	antibody=JunD	wgEncodeAwgTfbsSydhHepg2JundIggrabUniPk.narrowPeak.gz	project=wgEncode	lab=Stanford	composite=wgEncodeAwgTfbsUniform	dataType=ChipSeq	view=Peaks	treatment=None	antibody=JunD; control=IgG-rab	dataVersion=ENCODE; Mar; Mar; 2012; Freeze; dccAccession=wgEncodeEH001801; controlId=wgEncodeEH001791; quality=good; tableName=wgEncodeAwgTfbsSydhHepg2JundIggrabUniPk; type=narrowPeak; md5sum=047eb0ceb415259c8de783dcc4359f50; size=777K
cell=HepG2	antibody=MafF_(M8194)	wgEncodeAwgTfbsSydhHepg2Maffm8194IggrabUniPk.narrowPeak.gz	project=wgEncode	lab=Stanford	composite=wgEncodeAwgTfbsUniform	dataType=ChipSeq	view=Peaks	treatment=None	antibody=MafF_(M8194); control=IgG-rab	dataVersion=ENCODE; Mar; Mar; 2012; Freeze; dccAccession=wgEncodeEH001841; controlId=wgEncodeEH001791; quality=good; tableName=wgEncodeAwgTfbsSydhHepg2Maffm8194IggrabUniPk; type=narrowPeak; md5sum=e6051a1f0a50ce6275cefb477849139e; size=879K
cell=HepG2	antibody=MafK_(ab50322)	wgEncodeAwgTfbsSydhHepg2Mafkab50322IggrabUniPk.narrowPeak.gz	project=wgEncode	lab=Stanford	composite=wgEncodeAwgTfbsUniform	dataType=ChipSeq	view=Peaks	treatment=None	antibody=MafK_(ab50322); control=IgG-rab	dataVersion=ENCODE; Mar; Mar; 2012; Freeze; dccAccession=wgEncodeEH001842; controlId=wgEncodeEH001791; quality=good; tableName=wgEncodeAwgTfbsSydhHepg2Mafkab50322IggrabUniPk; type=narrowPeak; md5sum=757e1725d29ea80b7a0c3dd8dbe9629c; size=1.5M
cell=HepG2	antibody=MafK_(SC-477)	wgEncodeAwgTfbsSydhHepg2Mafksc477IggrabUniPk.narrowPeak.gz	project=wgEncode	lab=Stanford	composite=wgEncodeAwgTfbsUniform	dataType=ChipSeq	view=Peaks	treatment=None	antibody=MafK_(SC-477); control=IgG-rab	dataVersion=ENCODE; Mar; Mar; 2012; Freeze; dccAccession=wgEncodeEH001850; controlId=wgEncodeEH001791; quality=good; tableName=wgEncodeAwgTfbsSydhHepg2Mafksc477IggrabUniPk; type=narrowPeak; md5sum=abe55956ed2667373ed50eac9876904a; size=920K
cell=HepG2	antibody=Max	wgEncodeAwgTfbsSydhHepg2MaxIggrabUniPk.narrowPeak.gz	project=wgEncode	lab=Stanford	composite=wgEncodeAwgTfbsUniform	dataType=ChipSeq	view=Peaks	treatment=None	antibody=Max; control=IgG-rab	dataVersion=ENCODE; Mar; Mar; 2012; Freeze; dccAccession=wgEncodeEH002796; controlId=wgEncodeEH001791; quality=good; tableName=wgEncodeAwgTfbsSydhHepg2MaxIggrabUniPk; type=narrowPeak; md5sum=e38570856775553738021e4f3456d73e; size=299K
cell=HepG2	antibody=MAZ_(ab85725)	wgEncodeAwgTfbsSydhHepg2Mazab85725IggrabUniPk.narrowPeak.gz	project=wgEncode	lab=Stanford	composite=wgEncodeAwgTfbsUniform	dataType=ChipSeq	view=Peaks	treatment=None	antibody=MAZ_(ab85725); control=IgG-rab	dataVersion=ENCODE; Mar; Mar; 2012; Freeze; dccAccession=wgEncodeEH002860; controlId=wgEncodeEH001791; quality=good; tableName=wgEncodeAwgTfbsSydhHepg2Mazab85725IggrabUniPk; type=narrowPeak; md5sum=bbc05f27465b9983157ac87c8bc34eb3; size=306K
cell=HepG2	antibody=Mxi1_(AF4185)	wgEncodeAwgTfbsSydhHepg2Mxi1UniPk.narrowPeak.gz	project=wgEncode	lab=Stanford	composite=wgEncodeAwgTfbsUniform	dataType=ChipSeq	view=Peaks	treatment=None	antibody=Mxi1_(AF4185); control=std	dataVersion=ENCODE; Mar; Mar; 2012; Freeze; dccAccession=wgEncodeEH002029; controlId=wgEncodeEH000674; quality=good; tableName=wgEncodeAwgTfbsSydhHepg2Mxi1UniPk; type=narrowPeak; md5sum=65814ec4ede794ae7c2eb9b7ab6dda8d; size=510K
cell=HepG2	antibody=Nrf1	wgEncodeAwgTfbsSydhHepg2Nrf1IggrabUniPk.narrowPeak.gz	project=wgEncode	lab=Stanford	composite=wgEncodeAwgTfbsUniform	dataType=ChipSeq	view=Peaks	treatment=None	antibody=Nrf1; control=IgG-rab	dataVersion=ENCODE; Mar; Mar; 2012; Freeze; dccAccession=wgEncodeEH001802; controlId=wgEncodeEH001791; quality=caution; tableName=wgEncodeAwgTfbsSydhHepg2Nrf1IggrabUniPk; type=narrowPeak; md5sum=dd63af0f528273bd35b8d2975502bd81; size=52K
cell=HepG2	antibody=p300_(SC-584)	wgEncodeAwgTfbsSydhHepg2P300sc582IggrabUniPk.narrowPeak.gz	project=wgEncode	lab=Stanford	composite=wgEncodeAwgTfbsUniform	dataType=ChipSeq	view=Peaks	treatment=None	antibody=p300_(SC-584); control=IgG-rab	dataVersion=ENCODE; Mar; Mar; 2012; Freeze; dccAccession=wgEncodeEH001862; controlId=wgEncodeEH001791; quality=caution; tableName=wgEncodeAwgTfbsSydhHepg2P300sc582IggrabUniPk; type=narrowPeak; md5sum=a2f9fa76ea383819b4f5759791fbcfe5; size=172K
cell=HepG2	antibody=PGC1A	wgEncodeAwgTfbsSydhHepg2Pgc1aForsklnUniPk.narrowPeak.gz	project=wgEncode	lab=Stanford	composite=wgEncodeAwgTfbsUniform	dataType=ChipSeq	view=Peaks	treatment=forskolin	antibody=PGC1A; control=std	dataVersion=ENCODE; Mar; Mar; 2012; Freeze; dccAccession=wgEncodeEH000757; controlId=wgEncodeEH000755; quality=caution; tableName=wgEncodeAwgTfbsSydhHepg2Pgc1aForsklnUniPk; type=narrowPeak; md5sum=bc7ee3bb024a74e4526b9e12c6f53b1a; size=36K
cell=HepG2	antibody=Pol2	wgEncodeAwgTfbsSydhHepg2Pol2ForsklnUniPk.narrowPeak.gz	project=wgEncode	lab=Stanford	composite=wgEncodeAwgTfbsUniform	dataType=ChipSeq	view=Peaks	treatment=forskolin	antibody=Pol2; control=std	dataVersion=ENCODE; Mar; Mar; 2012; Freeze; dccAccession=wgEncodeEH000758; controlId=wgEncodeEH000755; quality=good; tableName=wgEncodeAwgTfbsSydhHepg2Pol2ForsklnUniPk; type=narrowPeak; md5sum=b4e4d468c64dee50df3885665af6471f; size=538K
cell=HepG2	antibody=Pol2	wgEncodeAwgTfbsSydhHepg2Pol2IggrabUniPk.narrowPeak.gz	project=wgEncode	lab=Stanford	composite=wgEncodeAwgTfbsUniform	dataType=ChipSeq	view=Peaks	treatment=None	antibody=Pol2; control=IgG-rab	dataVersion=ENCODE; Mar; Mar; 2012; Freeze; dccAccession=wgEncodeEH001792; controlId=wgEncodeEH001791; quality=good; tableName=wgEncodeAwgTfbsSydhHepg2Pol2IggrabUniPk; type=narrowPeak; md5sum=82284c8a016453103fcf1360e3c569a6; size=448K
cell=HepG2	antibody=Pol2(phosphoS2)	wgEncodeAwgTfbsSydhHepg2Pol2s2IggrabUniPk.narrowPeak.gz	project=wgEncode	lab=Stanford	composite=wgEncodeAwgTfbsUniform	dataType=ChipSeq	view=Peaks	treatment=None	antibody=Pol2(phosphoS2); control=IgG-rab	dataVersion=ENCODE; Mar; Mar; 2012; Freeze; dccAccession=wgEncodeEH001860; controlId=wgEncodeEH001791; quality=good; tableName=wgEncodeAwgTfbsSydhHepg2Pol2s2IggrabUniPk; type=narrowPeak; md5sum=8fe3e6975af768073ffb1743f4103f82; size=106K
cell=HepG2	antibody=Rad21	wgEncodeAwgTfbsSydhHepg2Rad21IggrabUniPk.narrowPeak.gz	project=wgEncode	lab=Stanford	composite=wgEncodeAwgTfbsUniform	dataType=ChipSeq	view=Peaks	treatment=None	antibody=Rad21; control=IgG-rab	dataVersion=ENCODE; Mar; Mar; 2012; Freeze; dccAccession=wgEncodeEH001803; controlId=wgEncodeEH001791; quality=good; tableName=wgEncodeAwgTfbsSydhHepg2Rad21IggrabUniPk; type=narrowPeak; md5sum=166f9b210e99a4e1efd072e1f44c2adc; size=872K
cell=HepG2	antibody=RFX5_(200-401-194)	wgEncodeAwgTfbsSydhHepg2Rfx5200401194IggrabUniPk.narrowPeak.gz	project=wgEncode	lab=Stanford	composite=wgEncodeAwgTfbsUniform	dataType=ChipSeq	view=Peaks	treatment=None	antibody=RFX5_(200-401-194); control=IgG-rab	dataVersion=ENCODE; Mar; Mar; 2012; Freeze; dccAccession=wgEncodeEH001843; controlId=wgEncodeEH001791; quality=good; tableName=wgEncodeAwgTfbsSydhHepg2Rfx5200401194IggrabUniPk; type=narrowPeak; md5sum=5c163a38f1ec798a9d511e4110c02966; size=154K
cell=HepG2	antibody=SMC3_(ab9263)	wgEncodeAwgTfbsSydhHepg2Smc3ab9263IggrabUniPk.narrowPeak.gz	project=wgEncode	lab=Stanford	composite=wgEncodeAwgTfbsUniform	dataType=ChipSeq	view=Peaks	treatment=None	antibody=SMC3_(ab9263); control=IgG-rab	dataVersion=ENCODE; Mar; Mar; 2012; Freeze; dccAccession=wgEncodeEH001861; controlId=wgEncodeEH001791; quality=good; tableName=wgEncodeAwgTfbsSydhHepg2Smc3ab9263IggrabUniPk; type=narrowPeak; md5sum=5dc2cfe64b4f3e2e52727a24b8850ce7; size=763K
cell=HepG2	antibody=SREBP1	wgEncodeAwgTfbsSydhHepg2Srebp1InslnUniPk.narrowPeak.gz	project=wgEncode	lab=Stanford	composite=wgEncodeAwgTfbsUniform	dataType=ChipSeq	view=Peaks	treatment=insulin	antibody=SREBP1; control=std	dataVersion=ENCODE; Mar; Mar; 2012; Freeze; dccAccession=wgEncodeEH000759; controlId=wgEncodeEH000756; quality=good; tableName=wgEncodeAwgTfbsSydhHepg2Srebp1InslnUniPk; type=narrowPeak; md5sum=c830e7ebc141b6cb519f272ebb035945; size=68K
cell=HepG2	antibody=TBP	wgEncodeAwgTfbsSydhHepg2TbpIggrabUniPk.narrowPeak.gz	project=wgEncode	lab=Stanford	composite=wgEncodeAwgTfbsUniform	dataType=ChipSeq	view=Peaks	treatment=None	antibody=TBP; control=IgG-rab	dataVersion=ENCODE; Mar; Mar; 2012; Freeze; dccAccession=wgEncodeEH001793; controlId=wgEncodeEH001791; quality=good; tableName=wgEncodeAwgTfbsSydhHepg2TbpIggrabUniPk; type=narrowPeak; md5sum=05baab142d319f2d03a45261ff8a41e2; size=340K
cell=HepG2	antibody=TCF7L2	wgEncodeAwgTfbsSydhHepg2Tcf7l2UcdUniPk.narrowPeak.gz	project=wgEncode	lab=USC	composite=wgEncodeAwgTfbsUniform	dataType=ChipSeq	view=Peaks	treatment=None	antibody=TCF7L2; control=UCDavis	dataVersion=ENCODE; Mar; Mar; 2012; Freeze; dccAccession=wgEncodeEH001780; controlId=wgEncodeEH000674; quality=caution; tableName=wgEncodeAwgTfbsSydhHepg2Tcf7l2UcdUniPk; type=narrowPeak; md5sum=188806ef2483a6aeed18e1746509bda8; size=65K
cell=HepG2	antibody=TR4	wgEncodeAwgTfbsSydhHepg2Tr4UcdUniPk.narrowPeak.gz	project=wgEncode	lab=USC	composite=wgEncodeAwgTfbsUniform	dataType=ChipSeq	view=Peaks	treatment=None	antibody=TR4; control=UCDavis	dataVersion=ENCODE; Mar; Mar; 2012; Freeze; dccAccession=wgEncodeEH000675; controlId=wgEncodeEH000674; quality=good; tableName=wgEncodeAwgTfbsSydhHepg2Tr4UcdUniPk; type=narrowPeak; md5sum=ccdf4e8ab00e5f02af9021f30a0381dd; size=68K
cell=HepG2	antibody=USF2	wgEncodeAwgTfbsSydhHepg2Usf2IggrabUniPk.narrowPeak.gz	project=wgEncode	lab=Stanford	composite=wgEncodeAwgTfbsUniform	dataType=ChipSeq	view=Peaks	treatment=None	antibody=USF2; control=IgG-rab	dataVersion=ENCODE; Mar; Mar; 2012; Freeze; dccAccession=wgEncodeEH001804; controlId=wgEncodeEH001791; quality=good; tableName=wgEncodeAwgTfbsSydhHepg2Usf2IggrabUniPk; type=narrowPeak; md5sum=7e3749916737a95df12b33a773ac17c1; size=161K
cell=HepG2;	antibody=CTCF;	wgEncodeAwgTfbsUwHepg2CtcfUniPk.narrowPeak.gz	project=wgEncode;	lab=UW;	composite=wgEncodeAwgTfbsUniform;	dataType=ChipSeq;	view=Peaks;	treatment=None;	antibody=CTCF;	dataVersion=ENCODE; Mar; Mar; 2012; Freeze;; dccAccession=wgEncodeEH000401;; controlId=wgEncodeEH000470;; quality=good;; tableName=wgEncodeAwgTfbsUwHepg2CtcfUniPk;; type=narrowPeak;; md5sum=3fdf2bfeeb9bf469510d615efec560ae;; size=905K
cell=HepG2;	antibody=c-Myc; dataVersion=ENCODE Mar 2012 Freeze; dccAccession=wgEncodeEH000545; controlId=wgEncodeEH000538; quality=caution; tableName=wgEncodeAwgTfbsUtaHepg2CmycUniPk; type=narrowPeak; md5sum=8f3e8876c0870790ca0f6c684c0d549f; size=99K	wgEncodeAwgTfbsUtaHepg2CmycUniPk.narrowPeak.gz	project=wgEncode;	lab=UT-A;	composite=wgEncodeAwgTfbsUniform;	dataType=ChipSeq;	view=Peaks;	treatment=None;	antibody=c-Myc;	dataVersion=ENCODE Mar 2012 Freeze; dccAccession=wgEncodeEH000545; controlId=wgEncodeEH000538; quality=caution; tableName=wgEncodeAwgTfbsUtaHepg2CmycUniPk; type=narrowPeak; md5sum=8f3e8876c0870790ca0f6c684c0d549f; size=99K
cell=HepG2;	antibody=CTCF; dataVersion=ENCODE Mar 2012 Freeze; dccAccession=wgEncodeEH000543; controlId=wgEncodeEH000538; quality=good; tableName=wgEncodeAwgTfbsUtaHepg2CtcfUniPk; type=narrowPeak; md5sum=1a9875d4cac3232e873e1d1fae652a26; size=738K	wgEncodeAwgTfbsUtaHepg2CtcfUniPk.narrowPeak.gz	project=wgEncode;	lab=UT-A;	composite=wgEncodeAwgTfbsUniform;	dataType=ChipSeq;	view=Peaks;	treatment=None;	antibody=CTCF;	dataVersion=ENCODE Mar 2012 Freeze; dccAccession=wgEncodeEH000543; controlId=wgEncodeEH000538; quality=good; tableName=wgEncodeAwgTfbsUtaHepg2CtcfUniPk; type=narrowPeak; md5sum=1a9875d4cac3232e873e1d1fae652a26; size=738K
cell=HepG2;	antibody=Pol2; dataVersion=ENCODE Mar 2012 Freeze; dccAccession=wgEncodeEH000554; controlId=wgEncodeEH000538; quality=good; tableName=wgEncodeAwgTfbsUtaHepg2Pol2UniPk; type=narrowPeak; md5sum=29d4ec7b135d0d8c9721d001c6c96843; size=291K	wgEncodeAwgTfbsUtaHepg2Pol2UniPk.narrowPeak.gz	project=wgEncode;	lab=UT-A;	composite=wgEncodeAwgTfbsUniform;	dataType=ChipSeq;	view=Peaks;	treatment=None;	antibody=Pol2;	dataVersion=ENCODE Mar 2012 Freeze; dccAccession=wgEncodeEH000554; controlId=wgEncodeEH000538; quality=good; tableName=wgEncodeAwgTfbsUtaHepg2Pol2UniPk; type=narrowPeak; md5sum=29d4ec7b135d0d8c9721d001c6c96843; size=291K
GM12878
cell=GM12878;	antibody=CTCF; control=std; dataVersion=ENCODE Mar 2012 Freeze;	wgEncodeAwgTfbsBroadGm12878CtcfUniPk.narrowPeak.gz	project=wgEncode;	lab=Broad;	composite=wgEncodeAwgTfbsUniform;	dataType=ChipSeq;	view=Peaks;	treatment=None;	antibody=CTCF; control=std;	dataVersion=ENCODE Mar 2012 Freeze; dccAccession=wgEncodeEH000029; controlId=wgEncodeEH000037; quality=good; tableName=wgEncodeAwgTfbsBroadGm12878CtcfUniPk; type=narrowPeak; md5sum=fef0af7fe1e724159e665085da53efb1; size=982K
cell=GM12878;	antibody=EZH2_(39875); control=std; dataVersion=ENCODE Mar 2012	wgEncodeAwgTfbsBroadGm12878Ezh239875UniPk.narrowPeak.gz	project=wgEncode;	lab=Broad;	composite=wgEncodeAwgTfbsUniform;	dataType=ChipSeq;	view=Peaks;	treatment=None;	antibody=EZH2_(39875); control=std;	dataVersion=ENCODE Mar 2012; Freeze; dccAccession=wgEncodeEH002411; controlId=wgEncodeEH000037; quality=good; tableName=wgEncodeAwgTfbsBroadGm12878Ezh239875UniPk; type=narrowPeak; md5sum=9a87661953cb6419847abd00599f0a30; size=66K
cell=GM12878	antibody=ATF2_(SC-81188)	wgEncodeAwgTfbsHaibGm12878Atf2sc81188V0422111UniPk.narrowPeak.gz	project=wgEncode	lab=HudsonAlpha	composite=wgEncodeAwgTfbsUniform	dataType=ChipSeq	view=Peaks	treatment=None	antibody=ATF2_(SC-81188)	dataVersion=ENCODE; Mar; 2012; Freeze; dccAccession=wgEncodeEH002306; controlId=SL6022; quality=good; tableName=wgEncodeAwgTfbsHaibGm12878Atf2sc81188V0422111UniPk; type=narrowPeak; md5sum=d85bd9c81ecb4841632d70b537c82a1c; size=455K
cell=GM12878	antibody=ATF3	wgEncodeAwgTfbsHaibGm12878Atf3Pcr1xUniPk.narrowPeak.gz	project=wgEncode	lab=HudsonAlpha	composite=wgEncodeAwgTfbsUniform	dataType=ChipSeq	view=Peaks	treatment=None	antibody=ATF3	dataVersion=ENCODE; Mar; 2012; Freeze; dccAccession=wgEncodeEH001562; controlId=SL1613; quality=caution; tableName=wgEncodeAwgTfbsHaibGm12878Atf3Pcr1xUniPk; type=narrowPeak; md5sum=788aaa2184eadd8fae39ba4418785e8e; size=34K
cell=GM12878	antibody=BATF	wgEncodeAwgTfbsHaibGm12878BatfPcr1xUniPk.narrowPeak.gz	project=wgEncode	lab=HudsonAlpha	composite=wgEncodeAwgTfbsUniform	dataType=ChipSeq	view=Peaks	treatment=None	antibody=BATF	dataVersion=ENCODE; Mar; 2012; Freeze; dccAccession=wgEncodeEH001479; controlId=SL516; quality=good; tableName=wgEncodeAwgTfbsHaibGm12878BatfPcr1xUniPk; type=narrowPeak; md5sum=a99dc8c74c2848c9122d5b2b30a71ce8; size=619K
cell=GM12878	antibody=BCL11A	wgEncodeAwgTfbsHaibGm12878Bcl11aPcr1xUniPk.narrowPeak.gz	project=wgEncode	lab=HudsonAlpha	composite=wgEncodeAwgTfbsUniform	dataType=ChipSeq	view=Peaks	treatment=None	antibody=BCL11A	dataVersion=ENCODE; Mar; 2012; Freeze; dccAccession=wgEncodeEH001486; controlId=SL516; quality=good; tableName=wgEncodeAwgTfbsHaibGm12878Bcl11aPcr1xUniPk; type=narrowPeak; md5sum=6d904fec1638094c4987701fe3122798; size=341K
cell=GM12878	antibody=BCL3	wgEncodeAwgTfbsHaibGm12878Bcl3V0416101UniPk.narrowPeak.gz	project=wgEncode	lab=HudsonAlpha	composite=wgEncodeAwgTfbsUniform	dataType=ChipSeq	view=Peaks	treatment=None	antibody=BCL3	dataVersion=ENCODE; Mar; 2012; Freeze; dccAccession=wgEncodeEH001658; controlId=SL1613; quality=good; tableName=wgEncodeAwgTfbsHaibGm12878Bcl3V0416101UniPk; type=narrowPeak; md5sum=4cabbe15358fe0e3d6da42f3501e90ef; size=294K
cell=GM12878	antibody=BCLAF1_(SC-101388)	wgEncodeAwgTfbsHaibGm12878Bclaf101388V0416101UniPk.narrowPeak.gz	project=wgEncode	lab=HudsonAlpha	composite=wgEncodeAwgTfbsUniform	dataType=ChipSeq	view=Peaks	treatment=None	antibody=BCLAF1_(SC-101388)	dataVersion=ENCODE; Mar; 2012; Freeze; dccAccession=wgEncodeEH001563; controlId=SL1395; quality=good; tableName=wgEncodeAwgTfbsHaibGm12878Bclaf101388V0416101UniPk; type=narrowPeak; md5sum=7e7aeae231be02b6b483187e07bb0516; size=118K
cell=GM12878	antibody=CEBPB_(SC-150)	wgEncodeAwgTfbsHaibGm12878Cebpbsc150V0422111UniPk.narrowPeak.gz	project=wgEncode	lab=HudsonAlpha	composite=wgEncodeAwgTfbsUniform	dataType=ChipSeq	view=Peaks	treatment=None	antibody=CEBPB_(SC-150)	dataVersion=ENCODE; Mar; 2012; Freeze; dccAccession=wgEncodeEH003212; controlId=SL6022; quality=caution; tableName=wgEncodeAwgTfbsHaibGm12878Cebpbsc150V0422111UniPk; type=narrowPeak; md5sum=15d87d5d910b01775124b3c5a77e68e1; size=129K
cell=GM12878	antibody=EBF1_(SC-137065)	wgEncodeAwgTfbsHaibGm12878Ebf1sc137065Pcr1xUniPk.narrowPeak.gz	project=wgEncode	lab=HudsonAlpha	composite=wgEncodeAwgTfbsUniform	dataType=ChipSeq	view=Peaks	treatment=None	antibody=EBF1_(SC-137065)	dataVersion=ENCODE; Mar; 2012; Freeze; dccAccession=wgEncodeEH001480; controlId=SL516; quality=good; tableName=wgEncodeAwgTfbsHaibGm12878Ebf1sc137065Pcr1xUniPk; type=narrowPeak; md5sum=2e45813569329da98dfe77c40d4a2473; size=693K
cell=GM12878	antibody=Egr-1	wgEncodeAwgTfbsHaibGm12878Egr1Pcr2xUniPk.narrowPeak.gz	project=wgEncode	lab=HudsonAlpha	composite=wgEncodeAwgTfbsUniform	dataType=ChipSeq	view=Peaks	treatment=None	antibody=Egr-1	dataVersion=ENCODE; Mar; 2012; Freeze; dccAccession=wgEncodeEH002328; controlId=SL218; quality=good; tableName=wgEncodeAwgTfbsHaibGm12878Egr1Pcr2xUniPk; type=narrowPeak; md5sum=237896d5d007e9cf9e09e6e40e7959cc; size=415K
cell=GM12878	antibody=ELF1_(SC-631)	wgEncodeAwgTfbsHaibGm12878Elf1sc631V0416101UniPk.narrowPeak.gz	project=wgEncode	lab=HudsonAlpha	composite=wgEncodeAwgTfbsUniform	dataType=ChipSeq	view=Peaks	treatment=None	antibody=ELF1_(SC-631)	dataVersion=ENCODE; Mar; 2012; Freeze; dccAccession=wgEncodeEH001617; controlId=SL1613; quality=good; tableName=wgEncodeAwgTfbsHaibGm12878Elf1sc631V0416101UniPk; type=narrowPeak; md5sum=b2ffc942c59f6aef1f3c7a2257955d87; size=453K
cell=GM12878	antibody=ETS1	wgEncodeAwgTfbsHaibGm12878Ets1Pcr1xUniPk.narrowPeak.gz	project=wgEncode	lab=HudsonAlpha	composite=wgEncodeAwgTfbsUniform	dataType=ChipSeq	view=Peaks	treatment=None	antibody=ETS1	dataVersion=ENCODE; Mar; 2012; Freeze; dccAccession=wgEncodeEH001564; controlId=SL1613; quality=good; tableName=wgEncodeAwgTfbsHaibGm12878Ets1Pcr1xUniPk; type=narrowPeak; md5sum=316a34e393a145b971b8b27958ea2a00; size=81K
cell=GM12878	antibody=FOXM1_(SC-502)	wgEncodeAwgTfbsHaibGm12878Foxm1sc502V0422111UniPk.narrowPeak.gz	project=wgEncode	lab=HudsonAlpha	composite=wgEncodeAwgTfbsUniform	dataType=ChipSeq	view=Peaks	treatment=None	antibody=FOXM1_(SC-502)	dataVersion=ENCODE; Mar; 2012; Freeze; dccAccession=wgEncodeEH002529; controlId=SL6022; quality=good; tableName=wgEncodeAwgTfbsHaibGm12878Foxm1sc502V0422111UniPk; type=narrowPeak; md5sum=8ed740a4e911557a12cb092a02f0dbd7; size=439K
cell=GM12878	antibody=GABP	wgEncodeAwgTfbsHaibGm12878GabpPcr2xUniPk.narrowPeak.gz	project=wgEncode	lab=HudsonAlpha	composite=wgEncodeAwgTfbsUniform	dataType=ChipSeq	view=Peaks	treatment=None	antibody=GABP	dataVersion=ENCODE; Mar; 2012; Freeze; dccAccession=wgEncodeEH001462; controlId=SL217; quality=good; tableName=wgEncodeAwgTfbsHaibGm12878GabpPcr2xUniPk; type=narrowPeak; md5sum=22dae31dcfafc0bd8d6020994b504b41; size=163K
cell=GM12878	antibody=IRF4_(SC-6059)	wgEncodeAwgTfbsHaibGm12878Irf4sc6059Pcr1xUniPk.narrowPeak.gz	project=wgEncode	lab=HudsonAlpha	composite=wgEncodeAwgTfbsUniform	dataType=ChipSeq	view=Peaks	treatment=None	antibody=IRF4_(SC-6059)	dataVersion=ENCODE; Mar; 2012; Freeze; dccAccession=wgEncodeEH001484; controlId=SL516; quality=good; tableName=wgEncodeAwgTfbsHaibGm12878Irf4sc6059Pcr1xUniPk; type=narrowPeak; md5sum=87c3ad44e4101f90d210fd59dced2ef8; size=351K
cell=GM12878	antibody=MEF2A	wgEncodeAwgTfbsHaibGm12878Mef2aPcr1xUniPk.narrowPeak.gz	project=wgEncode	lab=HudsonAlpha	composite=wgEncodeAwgTfbsUniform	dataType=ChipSeq	view=Peaks	treatment=None	antibody=MEF2A	dataVersion=ENCODE; Mar; 2012; Freeze; dccAccession=wgEncodeEH001565; controlId=SL1613; quality=good; tableName=wgEncodeAwgTfbsHaibGm12878Mef2aPcr1xUniPk; type=narrowPeak; md5sum=607f37c95b184f5b9e3ccc87d2512d42; size=334K
cell=GM12878	antibody=MEF2C_(SC-13268)	wgEncodeAwgTfbsHaibGm12878Mef2csc13268V0416101UniPk.narrowPeak.gz	project=wgEncode	lab=HudsonAlpha	composite=wgEncodeAwgTfbsUniform	dataType=ChipSeq	view=Peaks	treatment=None	antibody=MEF2C_(SC-13268)	dataVersion=ENCODE; Mar; 2012; Freeze; dccAccession=wgEncodeEH001648; controlId=SL1613; quality=good; tableName=wgEncodeAwgTfbsHaibGm12878Mef2csc13268V0416101UniPk; type=narrowPeak; md5sum=fd9f5ebda15eb65e78a18474270c393b; size=177K
cell=GM12878	antibody=MTA3_(SC-81325)	wgEncodeAwgTfbsHaibGm12878Mta3sc81325V0422111UniPk.narrowPeak.gz	project=wgEncode	lab=HudsonAlpha	composite=wgEncodeAwgTfbsUniform	dataType=ChipSeq	view=Peaks	treatment=None	antibody=MTA3_(SC-81325)	dataVersion=ENCODE; Mar; 2012; Freeze; dccAccession=wgEncodeEH002329; controlId=SL6022; quality=good; tableName=wgEncodeAwgTfbsHaibGm12878Mta3sc81325V0422111UniPk; type=narrowPeak; md5sum=7fd8a1c54141583da515fe4f3bef61da; size=272K
cell=GM12878	antibody=NFATC1_(SC-17834)	wgEncodeAwgTfbsHaibGm12878Nfatc1sc17834V0422111UniPk.narrowPeak.gz	project=wgEncode	lab=HudsonAlpha	composite=wgEncodeAwgTfbsUniform	dataType=ChipSeq	view=Peaks	treatment=None	antibody=NFATC1_(SC-17834)	dataVersion=ENCODE; Mar; 2012; Freeze; dccAccession=wgEncodeEH002307; controlId=SL6022; quality=good; tableName=wgEncodeAwgTfbsHaibGm12878Nfatc1sc17834V0422111UniPk; type=narrowPeak; md5sum=599bd16c84ab4c32a281f6fa0fdfe6d5; size=230K
cell=GM12878	antibody=NFIC_(SC-81335)	wgEncodeAwgTfbsHaibGm12878Nficsc81335V0422111UniPk.narrowPeak.gz	project=wgEncode	lab=HudsonAlpha	composite=wgEncodeAwgTfbsUniform	dataType=ChipSeq	view=Peaks	treatment=None	antibody=NFIC_(SC-81335)	dataVersion=ENCODE; Mar; 2012; Freeze; dccAccession=wgEncodeEH002343; controlId=SL6022; quality=good; tableName=wgEncodeAwgTfbsHaibGm12878Nficsc81335V0422111UniPk; type=narrowPeak; md5sum=21deb64b76fb5611bc77816af49b94f9; size=595K
cell=GM12878	antibody=NRSF	wgEncodeAwgTfbsHaibGm12878NrsfPcr1xUniPk.narrowPeak.gz	project=wgEncode	lab=HudsonAlpha	composite=wgEncodeAwgTfbsUniform	dataType=ChipSeq	view=Peaks	treatment=None	antibody=NRSF	dataVersion=ENCODE; Mar; 2012; Freeze; dccAccession=wgEncodeEH002314; controlId=SL1394; quality=good; tableName=wgEncodeAwgTfbsHaibGm12878NrsfPcr1xUniPk; type=narrowPeak; md5sum=f335b6d00a920088934076b85e270f4d; size=140K
cell=GM12878	antibody=p300	wgEncodeAwgTfbsHaibGm12878P300Pcr1xUniPk.narrowPeak.gz	project=wgEncode	lab=HudsonAlpha	composite=wgEncodeAwgTfbsUniform	dataType=ChipSeq	view=Peaks	treatment=None	antibody=p300	dataVersion=ENCODE; Mar; 2012; Freeze; dccAccession=wgEncodeEH001487; controlId=SL516; quality=good; tableName=wgEncodeAwgTfbsHaibGm12878P300Pcr1xUniPk; type=narrowPeak; md5sum=b1fe2f05587d28dc358d85df670647e7; size=113K
cell=GM12878	antibody=PAX5-C20	wgEncodeAwgTfbsHaibGm12878Pax5c20Pcr1xUniPk.narrowPeak.gz	project=wgEncode	lab=HudsonAlpha	composite=wgEncodeAwgTfbsUniform	dataType=ChipSeq	view=Peaks	treatment=None	antibody=PAX5-C20	dataVersion=ENCODE; Mar; 2012; Freeze; dccAccession=wgEncodeEH001489; controlId=SL678; quality=good; tableName=wgEncodeAwgTfbsHaibGm12878Pax5c20Pcr1xUniPk; type=narrowPeak; md5sum=b19090f1655541ce0751d85a7ec8fb8a; size=479K
cell=GM12878	antibody=PAX5-N19	wgEncodeAwgTfbsHaibGm12878Pax5n19Pcr1xUniPk.narrowPeak.gz	project=wgEncode	lab=HudsonAlpha	composite=wgEncodeAwgTfbsUniform	dataType=ChipSeq	view=Peaks	treatment=None	antibody=PAX5-N19	dataVersion=ENCODE; Mar; 2012; Freeze; dccAccession=wgEncodeEH001495; controlId=SL678; quality=good; tableName=wgEncodeAwgTfbsHaibGm12878Pax5n19Pcr1xUniPk; type=narrowPeak; md5sum=4b31d9250b699fc4d4dbcd389c66e171; size=375K
cell=GM12878	antibody=Pbx3	wgEncodeAwgTfbsHaibGm12878Pbx3Pcr1xUniPk.narrowPeak.gz	project=wgEncode	lab=HudsonAlpha	composite=wgEncodeAwgTfbsUniform	dataType=ChipSeq	view=Peaks	treatment=None	antibody=Pbx3	dataVersion=ENCODE; Mar; 2012; Freeze; dccAccession=wgEncodeEH001477; controlId=SL516; quality=good; tableName=wgEncodeAwgTfbsHaibGm12878Pbx3Pcr1xUniPk; type=narrowPeak; md5sum=88e0e2cf616631966772331da4af9b93; size=251K
cell=GM12878	antibody=PML_(SC-71910)	wgEncodeAwgTfbsHaibGm12878Pmlsc71910V0422111UniPk.narrowPeak.gz	project=wgEncode	lab=HudsonAlpha	composite=wgEncodeAwgTfbsUniform	dataType=ChipSeq	view=Peaks	treatment=None	antibody=PML_(SC-71910)	dataVersion=ENCODE; Mar; 2012; Freeze; dccAccession=wgEncodeEH002308; controlId=SL6022; quality=good; tableName=wgEncodeAwgTfbsHaibGm12878Pmlsc71910V0422111UniPk; type=narrowPeak; md5sum=1494a0cc69af27f4f0f01b365d611703; size=335K
cell=GM12878	antibody=Pol2-4H8	wgEncodeAwgTfbsHaibGm12878Pol24h8Pcr1xUniPk.narrowPeak.gz	project=wgEncode	lab=HudsonAlpha	composite=wgEncodeAwgTfbsUniform	dataType=ChipSeq	view=Peaks	treatment=None	antibody=Pol2-4H8	dataVersion=ENCODE; Mar; 2012; Freeze; dccAccession=wgEncodeEH001517; controlId=SL517; quality=good; tableName=wgEncodeAwgTfbsHaibGm12878Pol24h8Pcr1xUniPk; type=narrowPeak; md5sum=082a310af9c83fef5b888f03feac6809; size=404K
cell=GM12878	antibody=Pol2	wgEncodeAwgTfbsHaibGm12878Pol2Pcr2xUniPk.narrowPeak.gz	project=wgEncode	lab=HudsonAlpha	composite=wgEncodeAwgTfbsUniform	dataType=ChipSeq	view=Peaks	treatment=None	antibody=Pol2	dataVersion=ENCODE; Mar; 2012; Freeze; dccAccession=wgEncodeEH001463; controlId=SL217; quality=good; tableName=wgEncodeAwgTfbsHaibGm12878Pol2Pcr2xUniPk; type=narrowPeak; md5sum=03fc729984b726d0e08ad98756d3b8c6; size=577K
cell=GM12878	antibody=POU2F2	wgEncodeAwgTfbsHaibGm12878Pou2f2Pcr1xUniPk.narrowPeak.gz	project=wgEncode	lab=HudsonAlpha	composite=wgEncodeAwgTfbsUniform	dataType=ChipSeq	view=Peaks	treatment=None	antibody=POU2F2	dataVersion=ENCODE; Mar; 2012; Freeze; dccAccession=wgEncodeEH001475; controlId=SL516; quality=good; tableName=wgEncodeAwgTfbsHaibGm12878Pou2f2Pcr1xUniPk; type=narrowPeak; md5sum=abd6c68743e8cc300957402d79ae145c; size=515K
cell=GM12878	antibody=PU.1	wgEncodeAwgTfbsHaibGm12878Pu1Pcr1xUniPk.narrowPeak.gz	project=wgEncode	lab=HudsonAlpha	composite=wgEncodeAwgTfbsUniform	dataType=ChipSeq	view=Peaks	treatment=None	antibody=PU.1	dataVersion=ENCODE; Mar; 2012; Freeze; dccAccession=wgEncodeEH001476; controlId=SL516; quality=good; tableName=wgEncodeAwgTfbsHaibGm12878Pu1Pcr1xUniPk; type=narrowPeak; md5sum=98b097cb283210728679f1d655c670e6; size=878K
cell=GM12878	antibody=Rad21	wgEncodeAwgTfbsHaibGm12878Rad21V0416101UniPk.narrowPeak.gz	project=wgEncode	lab=HudsonAlpha	composite=wgEncodeAwgTfbsUniform	dataType=ChipSeq	view=Peaks	treatment=None	antibody=Rad21	dataVersion=ENCODE; Mar; 2012; Freeze; dccAccession=wgEncodeEH001640; controlId=SL1613; quality=good; tableName=wgEncodeAwgTfbsHaibGm12878Rad21V0416101UniPk; type=narrowPeak; md5sum=1347a07d0debfc95c0284a684f88a99d; size=767K
cell=GM12878	antibody=RUNX3_(SC-101553)	wgEncodeAwgTfbsHaibGm12878Runx3sc101553V0422111UniPk.narrowPeak.gz	project=wgEncode	lab=HudsonAlpha	composite=wgEncodeAwgTfbsUniform	dataType=ChipSeq	view=Peaks	treatment=None	antibody=RUNX3_(SC-101553)	dataVersion=ENCODE; Mar; 2012; Freeze; dccAccession=wgEncodeEH002330; controlId=SL6022; quality=good; tableName=wgEncodeAwgTfbsHaibGm12878Runx3sc101553V0422111UniPk; type=narrowPeak; md5sum=8466ca4a197e73125ddb701e25ca0428; size=1.3M
cell=GM12878	antibody=RXRA	wgEncodeAwgTfbsHaibGm12878RxraPcr1xUniPk.narrowPeak.gz	project=wgEncode	lab=HudsonAlpha	composite=wgEncodeAwgTfbsUniform	dataType=ChipSeq	view=Peaks	treatment=None	antibody=RXRA	dataVersion=ENCODE; Mar; 2012; Freeze; dccAccession=wgEncodeEH001541; controlId=SL1394; quality=good; tableName=wgEncodeAwgTfbsHaibGm12878RxraPcr1xUniPk; type=narrowPeak; md5sum=7bd3261c81c52644bcb454df052e9c86; size=33K
cell=GM12878	antibody=SIX5	wgEncodeAwgTfbsHaibGm12878Six5Pcr1xUniPk.narrowPeak.gz	project=wgEncode	lab=HudsonAlpha	composite=wgEncodeAwgTfbsUniform	dataType=ChipSeq	view=Peaks	treatment=None	antibody=SIX5	dataVersion=ENCODE; Mar; 2012; Freeze; dccAccession=wgEncodeEH001542; controlId=SL1394; quality=good; tableName=wgEncodeAwgTfbsHaibGm12878Six5Pcr1xUniPk; type=narrowPeak; md5sum=09a7e24070419c9a831e2ebb1406297c; size=98K
cell=GM12878	antibody=SP1	wgEncodeAwgTfbsHaibGm12878Sp1Pcr1xUniPk.narrowPeak.gz	project=wgEncode	lab=HudsonAlpha	composite=wgEncodeAwgTfbsUniform	dataType=ChipSeq	view=Peaks	treatment=None	antibody=SP1	dataVersion=ENCODE; Mar; 2012; Freeze; dccAccession=wgEncodeEH001496; controlId=SL517; quality=good; tableName=wgEncodeAwgTfbsHaibGm12878Sp1Pcr1xUniPk; type=narrowPeak; md5sum=706689cec1323578aec2b7febdb34c4a; size=350K
cell=GM12878	antibody=SRF	wgEncodeAwgTfbsHaibGm12878SrfPcr2xUniPk.narrowPeak.gz	project=wgEncode	lab=HudsonAlpha	composite=wgEncodeAwgTfbsUniform	dataType=ChipSeq	view=Peaks	treatment=None	antibody=SRF	dataVersion=ENCODE; Mar; 2012; Freeze; dccAccession=wgEncodeEH001464; controlId=SL217; quality=caution; tableName=wgEncodeAwgTfbsHaibGm12878SrfPcr2xUniPk; type=narrowPeak; md5sum=bf9b61a2c19ff8764af35847ecbd5828; size=180K
cell=GM12878	antibody=STAT5A_(SC-74442)	wgEncodeAwgTfbsHaibGm12878Stat5asc74442V0422111UniPk.narrowPeak.gz	project=wgEncode	lab=HudsonAlpha	composite=wgEncodeAwgTfbsUniform	dataType=ChipSeq	view=Peaks	treatment=None	antibody=STAT5A_(SC-74442)	dataVersion=ENCODE; Mar; 2012; Freeze; dccAccession=wgEncodeEH002321; controlId=SL6022; quality=good; tableName=wgEncodeAwgTfbsHaibGm12878Stat5asc74442V0422111UniPk; type=narrowPeak; md5sum=fe8ad7bbfb891b7dc983fe25403ee461; size=162K
cell=GM12878	antibody=TAF1	wgEncodeAwgTfbsHaibGm12878Taf1Pcr1xUniPk.narrowPeak.gz	project=wgEncode	lab=HudsonAlpha	composite=wgEncodeAwgTfbsUniform	dataType=ChipSeq	view=Peaks	treatment=None	antibody=TAF1	dataVersion=ENCODE; Mar; 2012; Freeze; dccAccession=wgEncodeEH001478; controlId=SL516; quality=good; tableName=wgEncodeAwgTfbsHaibGm12878Taf1Pcr1xUniPk; type=narrowPeak; md5sum=057c02e1eed2dfa3ad9e3deb457a6023; size=276K
cell=GM12878	antibody=TCF12	wgEncodeAwgTfbsHaibGm12878Tcf12Pcr1xUniPk.narrowPeak.gz	project=wgEncode	lab=HudsonAlpha	composite=wgEncodeAwgTfbsUniform	dataType=ChipSeq	view=Peaks	treatment=None	antibody=TCF12	dataVersion=ENCODE; Mar; 2012; Freeze; dccAccession=wgEncodeEH001485; controlId=SL516; quality=good; tableName=wgEncodeAwgTfbsHaibGm12878Tcf12Pcr1xUniPk; type=narrowPeak; md5sum=b0d48cc401b6f20ae39b7563bc2ba1b5; size=386K
cell=GM12878	antibody=TCF3_(SC-349)	wgEncodeAwgTfbsHaibGm12878Tcf3Pcr1xUniPk.narrowPeak.gz	project=wgEncode	lab=HudsonAlpha	composite=wgEncodeAwgTfbsUniform	dataType=ChipSeq	view=Peaks	treatment=None	antibody=TCF3_(SC-349)	dataVersion=ENCODE; Mar; 2012; Freeze; dccAccession=wgEncodeEH002315; controlId=SL1394; quality=good; tableName=wgEncodeAwgTfbsHaibGm12878Tcf3Pcr1xUniPk; type=narrowPeak; md5sum=ffcfb74ab036089ef1f88597f44c8844; size=303K
cell=GM12878	antibody=USF-1	wgEncodeAwgTfbsHaibGm12878Usf1Pcr2xUniPk.narrowPeak.gz	project=wgEncode	lab=HudsonAlpha	composite=wgEncodeAwgTfbsUniform	dataType=ChipSeq	view=Peaks	treatment=None	antibody=USF-1	dataVersion=ENCODE; Mar; 2012; Freeze; dccAccession=wgEncodeEH001468; controlId=SL217; quality=good; tableName=wgEncodeAwgTfbsHaibGm12878Usf1Pcr2xUniPk; type=narrowPeak; md5sum=2c9ab4a74f91fe869c8f5a1780838ec7; size=209K
cell=GM12878	antibody=YY1_(SC-281)	wgEncodeAwgTfbsHaibGm12878Yy1sc281Pcr1xUniPk.narrowPeak.gz	project=wgEncode	lab=HudsonAlpha	composite=wgEncodeAwgTfbsUniform	dataType=ChipSeq	view=Peaks	treatment=None	antibody=YY1_(SC-281)	dataVersion=ENCODE; Mar; 2012; Freeze; dccAccession=wgEncodeEH001657; controlId=SL1394; quality=good; tableName=wgEncodeAwgTfbsHaibGm12878Yy1sc281Pcr1xUniPk; type=narrowPeak; md5sum=41b1520fb5e6e6df7c47be550abff3db; size=599K
cell=GM12878	antibody=ZBTB33	wgEncodeAwgTfbsHaibGm12878Zbtb33Pcr1xUniPk.narrowPeak.gz	project=wgEncode	lab=HudsonAlpha	composite=wgEncodeAwgTfbsUniform	dataType=ChipSeq	view=Peaks	treatment=None	antibody=ZBTB33	dataVersion=ENCODE; Mar; 2012; Freeze; dccAccession=wgEncodeEH001488; controlId=SL516; quality=good; tableName=wgEncodeAwgTfbsHaibGm12878Zbtb33Pcr1xUniPk; type=narrowPeak; md5sum=b6415fce4a461600a5b89ca06f17e3fe; size=45K
cell=GM12878	antibody=ZEB1_(SC-25388)	wgEncodeAwgTfbsHaibGm12878Zeb1sc25388V0416102UniPk.narrowPeak.gz	project=wgEncode	lab=HudsonAlpha	composite=wgEncodeAwgTfbsUniform	dataType=ChipSeq	view=Peaks	treatment=None	antibody=ZEB1_(SC-25388)	dataVersion=ENCODE; Mar; 2012; Freeze; dccAccession=wgEncodeEH001645; controlId=SL1394; quality=good; tableName=wgEncodeAwgTfbsHaibGm12878Zeb1sc25388V0416102UniPk; type=narrowPeak; md5sum=09d3074baf85c0716ffb0f980244139b; size=95K
cell=GM12878	antibody=BHLHE40_(NB100-1800)	wgEncodeAwgTfbsSydhGm12878Bhlhe40cIggmusUniPk.narrowPeak.gz	project=wgEncode	lab=Stanford	composite=wgEncodeAwgTfbsUniform	dataType=ChipSeq	view=Peaks	treatment=None	antibody=BHLHE40_(NB100-1800); control=IgG-mus	dataVersion=ENCODE; Mar; 2012; Freeze; dccAccession=wgEncodeEH002025; controlId=wgEncodeEH000706; quality=good; tableName=wgEncodeAwgTfbsSydhGm12878Bhlhe40cIggmusUniPk; type=narrowPeak; md5sum=43f768e6d28c394456416c3392b16bfd; size=319K
cell=GM12878	antibody=BRCA1_(A300-000A)	wgEncodeAwgTfbsSydhGm12878Brca1a300IggmusUniPk.narrowPeak.gz	project=wgEncode	lab=Stanford	composite=wgEncodeAwgTfbsUniform	dataType=ChipSeq	view=Peaks	treatment=None	antibody=BRCA1_(A300-000A); control=IgG-mus	dataVersion=ENCODE; Mar; 2012; Freeze; dccAccession=wgEncodeEH001830; controlId=wgEncodeEH000706; quality=good; tableName=wgEncodeAwgTfbsSydhGm12878Brca1a300IggmusUniPk; type=narrowPeak; md5sum=fa35f62e0c3954dfc8f49e68492e073b; size=14K
cell=GM12878	antibody=c-Fos	wgEncodeAwgTfbsSydhGm12878CfosUniPk.narrowPeak.gz	project=wgEncode	lab=Yale	composite=wgEncodeAwgTfbsUniform	dataType=ChipSeq	view=Peaks	treatment=None	antibody=c-Fos; control=std	dataVersion=ENCODE; Mar; 2012; Freeze; dccAccession=wgEncodeEH000622; controlId=wgEncodeEH000625; quality=caution; tableName=wgEncodeAwgTfbsSydhGm12878CfosUniPk; type=narrowPeak; md5sum=06845c9e56bb2b7ff5c1b871076858f8; size=54K
cell=GM12878	antibody=CHD1_(A301-218A)	wgEncodeAwgTfbsSydhGm12878Chd1a301218aIggmusUniPk.narrowPeak.gz	project=wgEncode	lab=Stanford	composite=wgEncodeAwgTfbsUniform	dataType=ChipSeq	view=Peaks	treatment=None	antibody=CHD1_(A301-218A); control=IgG-mus	dataVersion=ENCODE; Mar; 2012; Freeze; dccAccession=wgEncodeEH002823; controlId=wgEncodeEH000706; quality=good; tableName=wgEncodeAwgTfbsSydhGm12878Chd1a301218aIggmusUniPk; type=narrowPeak; md5sum=e4ee74067ddfdc7cf6098c7c2e15ec44; size=172K
cell=GM12878	antibody=CHD2_(AB68301)	wgEncodeAwgTfbsSydhGm12878Chd2ab68301IggmusUniPk.narrowPeak.gz	project=wgEncode	lab=Stanford	composite=wgEncodeAwgTfbsUniform	dataType=ChipSeq	view=Peaks	treatment=None	antibody=CHD2_(AB68301); control=IgG-mus	dataVersion=ENCODE; Mar; 2012; Freeze; dccAccession=wgEncodeEH001831; controlId=wgEncodeEH000706; quality=good; tableName=wgEncodeAwgTfbsSydhGm12878Chd2ab68301IggmusUniPk; type=narrowPeak; md5sum=5103547fdc630a8c30b8d7080be75092; size=382K
cell=GM12878	antibody=COREST_(sc-30189)	wgEncodeAwgTfbsSydhGm12878Corestsc30189IggmusUniPk.narrowPeak.gz	project=wgEncode	lab=Stanford	composite=wgEncodeAwgTfbsUniform	dataType=ChipSeq	view=Peaks	treatment=None	antibody=COREST_(sc-30189); control=IgG-mus	dataVersion=ENCODE; Mar; 2012; Freeze; dccAccession=wgEncodeEH002841; controlId=wgEncodeEH000706; quality=caution; tableName=wgEncodeAwgTfbsSydhGm12878Corestsc30189IggmusUniPk; type=narrowPeak; md5sum=d7a6aeef25189e38c6129ca37278967d; size=37K
cell=GM12878	antibody=CTCF_(SC-15914)	wgEncodeAwgTfbsSydhGm12878Ctcfsc15914c20UniPk.narrowPeak.gz	project=wgEncode	lab=Stanford	composite=wgEncodeAwgTfbsUniform	dataType=ChipSeq	view=Peaks	treatment=None	antibody=CTCF_(SC-15914); control=std	dataVersion=ENCODE; Mar; 2012; Freeze; dccAccession=wgEncodeEH001851; controlId=wgEncodeEH000625; quality=good; tableName=wgEncodeAwgTfbsSydhGm12878Ctcfsc15914c20UniPk; type=narrowPeak; md5sum=b1b1d7c4e7e9cc47684ded025bdbf232; size=1.2M
cell=GM12878	antibody=E2F4	wgEncodeAwgTfbsSydhGm12878E2f4IggmusUniPk.narrowPeak.gz	project=wgEncode	lab=Stanford	composite=wgEncodeAwgTfbsUniform	dataType=ChipSeq	view=Peaks	treatment=None	antibody=E2F4; control=IgG-mus	dataVersion=ENCODE; Mar; 2012; Freeze; dccAccession=wgEncodeEH002867; controlId=wgEncodeEH000706; quality=good; tableName=wgEncodeAwgTfbsSydhGm12878E2f4IggmusUniPk; type=narrowPeak; md5sum=2c566a72d87c13d9341520fc0c2043d2; size=90K
cell=GM12878	antibody=EBF1_(SC-137065)	wgEncodeAwgTfbsSydhGm12878Ebf1sc137065UniPk.narrowPeak.gz	project=wgEncode	lab=Stanford	composite=wgEncodeAwgTfbsUniform	dataType=ChipSeq	view=Peaks	treatment=None	antibody=EBF1_(SC-137065); control=std	dataVersion=ENCODE; Mar; 2012; Freeze; dccAccession=wgEncodeEH001832; controlId=wgEncodeEH000625; quality=good; tableName=wgEncodeAwgTfbsSydhGm12878Ebf1sc137065UniPk; type=narrowPeak; md5sum=fb1bd6fba816640ac979b835d0dcce8f; size=770K
cell=GM12878	antibody=ELK1_(1277-1)	wgEncodeAwgTfbsSydhGm12878Elk112771IggmusUniPk.narrowPeak.gz	project=wgEncode	lab=Stanford	composite=wgEncodeAwgTfbsUniform	dataType=ChipSeq	view=Peaks	treatment=None	antibody=ELK1_(1277-1); control=IgG-mus	dataVersion=ENCODE; Mar; 2012; Freeze; dccAccession=wgEncodeEH002851; controlId=wgEncodeEH000706; quality=good; tableName=wgEncodeAwgTfbsSydhGm12878Elk112771IggmusUniPk; type=narrowPeak; md5sum=6bc9a533a7c2231495f8ecf571b59c98; size=146K
cell=GM12878	antibody=IKZF1_(IkN)_(UCLA)	wgEncodeAwgTfbsSydhGm12878Ikzf1iknuclaUniPk.narrowPeak.gz	project=wgEncode	lab=USC	composite=wgEncodeAwgTfbsUniform	dataType=ChipSeq	view=Peaks	treatment=None	antibody=IKZF1_(IkN)_(UCLA); control=std	dataVersion=ENCODE; Mar; 2012; Freeze; dccAccession=wgEncodeEH002811; controlId=wgEncodeEH000625; quality=good; tableName=wgEncodeAwgTfbsSydhGm12878Ikzf1iknuclaUniPk; type=narrowPeak; md5sum=a01dceb968662abaf63bccf4a1a061e2; size=237K
cell=GM12878	antibody=JunD	wgEncodeAwgTfbsSydhGm12878JundUniPk.narrowPeak.gz	project=wgEncode	lab=Yale	composite=wgEncodeAwgTfbsUniform	dataType=ChipSeq	view=Peaks	treatment=None	antibody=JunD; control=std	dataVersion=ENCODE; Mar; 2012; Freeze; dccAccession=wgEncodeEH000639; controlId=wgEncodeEH000625; quality=caution; tableName=wgEncodeAwgTfbsSydhGm12878JundUniPk; type=narrowPeak; md5sum=7785fb5a8aa10f5b06946981582aeca3; size=54K
cell=GM12878	antibody=Max	wgEncodeAwgTfbsSydhGm12878MaxIggmusUniPk.narrowPeak.gz	project=wgEncode	lab=Stanford	composite=wgEncodeAwgTfbsUniform	dataType=ChipSeq	view=Peaks	treatment=None	antibody=Max; control=IgG-mus	dataVersion=ENCODE; Mar; 2012; Freeze; dccAccession=wgEncodeEH002806; controlId=wgEncodeEH000706; quality=good; tableName=wgEncodeAwgTfbsSydhGm12878MaxIggmusUniPk; type=narrowPeak; md5sum=24e7a0a67ce6d28387030ebac7750386; size=318K
cell=GM12878	antibody=MAZ_(ab85725)	wgEncodeAwgTfbsSydhGm12878Mazab85725IggmusUniPk.narrowPeak.gz	project=wgEncode	lab=Stanford	composite=wgEncodeAwgTfbsUniform	dataType=ChipSeq	view=Peaks	treatment=None	antibody=MAZ_(ab85725); control=IgG-mus	dataVersion=ENCODE; Mar; 2012; Freeze; dccAccession=wgEncodeEH002852; controlId=wgEncodeEH000706; quality=good; tableName=wgEncodeAwgTfbsSydhGm12878Mazab85725IggmusUniPk; type=narrowPeak; md5sum=1388945a42ca188c0942eb56f5860ecd; size=477K
cell=GM12878	antibody=Mxi1_(AF4185)	wgEncodeAwgTfbsSydhGm12878Mxi1IggmusUniPk.narrowPeak.gz	project=wgEncode	lab=Stanford	composite=wgEncodeAwgTfbsUniform	dataType=ChipSeq	view=Peaks	treatment=None	antibody=Mxi1_(AF4185); control=IgG-mus	dataVersion=ENCODE; Mar; 2012; Freeze; dccAccession=wgEncodeEH002026; controlId=wgEncodeEH000706; quality=good; tableName=wgEncodeAwgTfbsSydhGm12878Mxi1IggmusUniPk; type=narrowPeak; md5sum=40b517b09681f7535ade9af605b7b35e; size=445K
cell=GM12878	antibody=NF-E2_(SC-22827)	wgEncodeAwgTfbsSydhGm12878Nfe2sc22827UniPk.narrowPeak.gz	project=wgEncode	lab=Stanford	composite=wgEncodeAwgTfbsUniform	dataType=ChipSeq	view=Peaks	treatment=None	antibody=NF-E2_(SC-22827); control=std	dataVersion=ENCODE; Mar; 2012; Freeze; dccAccession=wgEncodeEH001808; controlId=wgEncodeEH000625; quality=caution; tableName=wgEncodeAwgTfbsSydhGm12878Nfe2sc22827UniPk; type=narrowPeak; md5sum=546312e7cf5926e721f9b1bce1570208; size=22K
cell=GM12878	antibody=NFKB	wgEncodeAwgTfbsSydhGm12878NfkbTnfaIggrabUniPk.narrowPeak.gz	project=wgEncode	lab=Stanford	composite=wgEncodeAwgTfbsUniform	dataType=ChipSeq	view=Peaks	treatment=TNFa	antibody=NFKB; control=IgG-rab	dataVersion=ENCODE; Mar; 2012; Freeze; dccAccession=wgEncodeEH000690; controlId=wgEncodeEH002034; quality=good; tableName=wgEncodeAwgTfbsSydhGm12878NfkbTnfaIggrabUniPk; type=narrowPeak; md5sum=725c652df95d31718fb5f5390a9563f0; size=405K
cell=GM12878	antibody=NF-YA	wgEncodeAwgTfbsSydhGm12878NfyaIggmusUniPk.narrowPeak.gz	project=wgEncode	lab=Harvard	composite=wgEncodeAwgTfbsUniform	dataType=ChipSeq	view=Peaks	treatment=None	antibody=NF-YA; control=IgG-mus	dataVersion=ENCODE; Mar; 2012; Freeze; dccAccession=wgEncodeEH002064; controlId=wgEncodeEH000706; quality=good; tableName=wgEncodeAwgTfbsSydhGm12878NfyaIggmusUniPk; type=narrowPeak; md5sum=22a2efd75106a450fec56d830a56cdc7; size=48K
cell=GM12878	antibody=NF-YB	wgEncodeAwgTfbsSydhGm12878NfybIggmusUniPk.narrowPeak.gz	project=wgEncode	lab=Harvard	composite=wgEncodeAwgTfbsUniform	dataType=ChipSeq	view=Peaks	treatment=None	antibody=NF-YB; control=IgG-mus	dataVersion=ENCODE; Mar; 2012; Freeze; dccAccession=wgEncodeEH002065; controlId=wgEncodeEH000706; quality=good; tableName=wgEncodeAwgTfbsSydhGm12878NfybIggmusUniPk; type=narrowPeak; md5sum=02b0b19ab120443258066873f32f866c; size=308K
cell=GM12878	antibody=Nrf1	wgEncodeAwgTfbsSydhGm12878Nrf1IggmusUniPk.narrowPeak.gz	project=wgEncode	lab=Stanford	composite=wgEncodeAwgTfbsUniform	dataType=ChipSeq	view=Peaks	treatment=None	antibody=Nrf1; control=IgG-mus	dataVersion=ENCODE; Mar; 2012; Freeze; dccAccession=wgEncodeEH001846; controlId=wgEncodeEH000706; quality=good; tableName=wgEncodeAwgTfbsSydhGm12878Nrf1IggmusUniPk; type=narrowPeak; md5sum=3af1af6b0e702e4978d27a8ffe7ef10c; size=139K
cell=GM12878	antibody=p300	wgEncodeAwgTfbsSydhGm12878P300IggmusUniPk.narrowPeak.gz	project=wgEncode	lab=Stanford	composite=wgEncodeAwgTfbsUniform	dataType=ChipSeq	view=Peaks	treatment=None	antibody=p300; control=IgG-mus	dataVersion=ENCODE; Mar; 2012; Freeze; dccAccession=wgEncodeEH002824; controlId=wgEncodeEH000706; quality=good; tableName=wgEncodeAwgTfbsSydhGm12878P300IggmusUniPk; type=narrowPeak; md5sum=a1f47007d7aed601e4dcd14e6918e77e; size=433K
cell=GM12878	antibody=p300_(SC-584)	wgEncodeAwgTfbsSydhGm12878P300bUniPk.narrowPeak.gz	project=wgEncode	lab=Stanford	composite=wgEncodeAwgTfbsUniform	dataType=ChipSeq	view=Peaks	treatment=None	antibody=p300_(SC-584); control=std	dataVersion=ENCODE; Mar; 2012; Freeze; dccAccession=wgEncodeEH002037; controlId=wgEncodeEH000625; quality=caution; tableName=wgEncodeAwgTfbsSydhGm12878P300bUniPk; type=narrowPeak; md5sum=583113870a84c089b4f02459ff2a8268; size=150K
cell=GM12878	antibody=Pol2	wgEncodeAwgTfbsSydhGm12878Pol2IggmusUniPk.narrowPeak.gz	project=wgEncode	lab=Stanford	composite=wgEncodeAwgTfbsUniform	dataType=ChipSeq	view=Peaks	treatment=None	antibody=Pol2; control=IgG-mus	dataVersion=ENCODE; Mar; 2012; Freeze; dccAccession=wgEncodeEH000708; controlId=wgEncodeEH000706; quality=good; tableName=wgEncodeAwgTfbsSydhGm12878Pol2IggmusUniPk; type=narrowPeak; md5sum=40da3705f736913a76062d679999e749; size=480K
cell=GM12878	antibody=Pol2	wgEncodeAwgTfbsSydhGm12878Pol2UniPk.narrowPeak.gz	project=wgEncode	lab=Yale	composite=wgEncodeAwgTfbsUniform	dataType=ChipSeq	view=Peaks	treatment=None	antibody=Pol2; control=std	dataVersion=ENCODE; Mar; 2012; Freeze; dccAccession=wgEncodeEH000626; controlId=wgEncodeEH000625; quality=caution; tableName=wgEncodeAwgTfbsSydhGm12878Pol2UniPk; type=narrowPeak; md5sum=77d5a2aac088fc08f2dc3de59b1d6295; size=225K
cell=GM12878	antibody=Pol2(phosphoS2)	wgEncodeAwgTfbsSydhGm12878Pol2s2IggmusUniPk.narrowPeak.gz	project=wgEncode	lab=Stanford	composite=wgEncodeAwgTfbsUniform	dataType=ChipSeq	view=Peaks	treatment=None	antibody=Pol2(phosphoS2); control=IgG-mus	dataVersion=ENCODE; Mar; 2012; Freeze; dccAccession=wgEncodeEH001858; controlId=wgEncodeEH000706; quality=good; tableName=wgEncodeAwgTfbsSydhGm12878Pol2s2IggmusUniPk; type=narrowPeak; md5sum=6a5ed42b4e55e8cecbc05a70793a1ea4; size=210K
cell=GM12878	antibody=Pol3	wgEncodeAwgTfbsSydhGm12878Pol3UniPk.narrowPeak.gz	project=wgEncode	lab=Yale	composite=wgEncodeAwgTfbsUniform	dataType=ChipSeq	view=Peaks	treatment=None	antibody=Pol3; control=std	dataVersion=ENCODE; Mar; 2012; Freeze; dccAccession=wgEncodeEH000645; controlId=wgEncodeEH000625; quality=caution; tableName=wgEncodeAwgTfbsSydhGm12878Pol3UniPk; type=narrowPeak; md5sum=b5257d2ce68263a2504896791538cd6f; size=4.8K
cell=GM12878	antibody=Rad21	wgEncodeAwgTfbsSydhGm12878Rad21IggrabUniPk.narrowPeak.gz	project=wgEncode	lab=Stanford	composite=wgEncodeAwgTfbsUniform	dataType=ChipSeq	view=Peaks	treatment=None	antibody=Rad21; control=IgG-rab	dataVersion=ENCODE; Mar; 2012; Freeze; dccAccession=wgEncodeEH000749; controlId=wgEncodeEH000771; quality=good; tableName=wgEncodeAwgTfbsSydhGm12878Rad21IggrabUniPk; type=narrowPeak; md5sum=4a598bb58172bf4fc4ca7bcc61026033; size=741K
cell=GM12878	antibody=RFX5_(200-401-194)	wgEncodeAwgTfbsSydhGm12878Rfx5200401194IggmusUniPk.narrowPeak.gz	project=wgEncode	lab=Stanford	composite=wgEncodeAwgTfbsUniform	dataType=ChipSeq	view=Peaks	treatment=None	antibody=RFX5_(200-401-194); control=IgG-mus	dataVersion=ENCODE; Mar; 2012; Freeze; dccAccession=wgEncodeEH001810; controlId=wgEncodeEH000706; quality=good; tableName=wgEncodeAwgTfbsSydhGm12878Rfx5200401194IggmusUniPk; type=narrowPeak; md5sum=10cdf1c6dddfa4195f4245fb66df2a3f; size=113K
cell=GM12878	antibody=SIN3A_(NB600-1263)	wgEncodeAwgTfbsSydhGm12878Sin3anb6001263IggmusUniPk.narrowPeak.gz	project=wgEncode	lab=Stanford	composite=wgEncodeAwgTfbsUniform	dataType=ChipSeq	view=Peaks	treatment=None	antibody=SIN3A_(NB600-1263); control=IgG-mus	dataVersion=ENCODE; Mar; 2012; Freeze; dccAccession=wgEncodeEH002868; controlId=wgEncodeEH000706; quality=good; tableName=wgEncodeAwgTfbsSydhGm12878Sin3anb6001263IggmusUniPk; type=narrowPeak; md5sum=92cd19e285955b443d6a9570fb809544; size=267K
cell=GM12878	antibody=SMC3_(ab9263)	wgEncodeAwgTfbsSydhGm12878Smc3ab9263IggmusUniPk.narrowPeak.gz	project=wgEncode	lab=Stanford	composite=wgEncodeAwgTfbsUniform	dataType=ChipSeq	view=Peaks	treatment=None	antibody=SMC3_(ab9263); control=IgG-mus	dataVersion=ENCODE; Mar; 2012; Freeze; dccAccession=wgEncodeEH001833; controlId=wgEncodeEH000706; quality=good; tableName=wgEncodeAwgTfbsSydhGm12878Smc3ab9263IggmusUniPk; type=narrowPeak; md5sum=be4c1199284cbed0acf3596fe4ce1706; size=729K
cell=GM12878	antibody=STAT1	wgEncodeAwgTfbsSydhGm12878Stat1UniPk.narrowPeak.gz	project=wgEncode	lab=Stanford	composite=wgEncodeAwgTfbsUniform	dataType=ChipSeq	view=Peaks	treatment=None	antibody=STAT1; control=std	dataVersion=ENCODE; Mar; 2012; Freeze; dccAccession=wgEncodeEH001852; controlId=wgEncodeEH000625; quality=caution; tableName=wgEncodeAwgTfbsSydhGm12878Stat1UniPk; type=narrowPeak; md5sum=3d4bbbf1e2791c250430058535af6996; size=47K
cell=GM12878	antibody=STAT3	wgEncodeAwgTfbsSydhGm12878Stat3IggmusUniPk.narrowPeak.gz	project=wgEncode	lab=Stanford	composite=wgEncodeAwgTfbsUniform	dataType=ChipSeq	view=Peaks	treatment=None	antibody=STAT3; control=IgG-mus	dataVersion=ENCODE; Mar; 2012; Freeze; dccAccession=wgEncodeEH001811; controlId=wgEncodeEH000706; quality=caution; tableName=wgEncodeAwgTfbsSydhGm12878Stat3IggmusUniPk; type=narrowPeak; md5sum=56d4c2075829ce99c242d67bf5f5351c; size=168K
cell=GM12878	antibody=TBLR1_(ab24550)	wgEncodeAwgTfbsSydhGm12878Tblr1ab24550IggmusUniPk.narrowPeak.gz	project=wgEncode	lab=Stanford	composite=wgEncodeAwgTfbsUniform	dataType=ChipSeq	view=Peaks	treatment=None	antibody=TBLR1_(ab24550); control=IgG-mus	dataVersion=ENCODE; Mar; 2012; Freeze; dccAccession=wgEncodeEH002853; controlId=wgEncodeEH000706; quality=good; tableName=wgEncodeAwgTfbsSydhGm12878Tblr1ab24550IggmusUniPk; type=narrowPeak; md5sum=12225c7bb649d05127d42366d71f209e; size=347K
cell=GM12878	antibody=TBP	wgEncodeAwgTfbsSydhGm12878TbpIggmusUniPk.narrowPeak.gz	project=wgEncode	lab=Stanford	composite=wgEncodeAwgTfbsUniform	dataType=ChipSeq	view=Peaks	treatment=None	antibody=TBP; control=IgG-mus	dataVersion=ENCODE; Mar; 2012; Freeze; dccAccession=wgEncodeEH001798; controlId=wgEncodeEH000706; quality=good; tableName=wgEncodeAwgTfbsSydhGm12878TbpIggmusUniPk; type=narrowPeak; md5sum=dba81eb14779150b37ba7e7f064a30aa; size=372K
cell=GM12878	antibody=TR4	wgEncodeAwgTfbsSydhGm12878Tr4UniPk.narrowPeak.gz	project=wgEncode	lab=USC	composite=wgEncodeAwgTfbsUniform	dataType=ChipSeq	view=Peaks	treatment=None	antibody=TR4; control=std	dataVersion=ENCODE; Mar; 2012; Freeze; dccAccession=wgEncodeEH000697; controlId=wgEncodeEH000625; quality=good; tableName=wgEncodeAwgTfbsSydhGm12878Tr4UniPk; type=narrowPeak; md5sum=540382ff9d5b7cd1d7c0cd1ae424ea15; size=34K
cell=GM12878	antibody=USF2	wgEncodeAwgTfbsSydhGm12878Usf2IggmusUniPk.narrowPeak.gz	project=wgEncode	lab=Stanford	composite=wgEncodeAwgTfbsUniform	dataType=ChipSeq	view=Peaks	treatment=None	antibody=USF2; control=IgG-mus	dataVersion=ENCODE; Mar; 2012; Freeze; dccAccession=wgEncodeEH001812; controlId=wgEncodeEH000706; quality=good; tableName=wgEncodeAwgTfbsSydhGm12878Usf2IggmusUniPk; type=narrowPeak; md5sum=aa49dcdeaf42299a01e299b8bace5b1d; size=221K
cell=GM12878	antibody=WHIP	wgEncodeAwgTfbsSydhGm12878WhipIggmusUniPk.narrowPeak.gz	project=wgEncode	lab=Stanford	composite=wgEncodeAwgTfbsUniform	dataType=ChipSeq	view=Peaks	treatment=None	antibody=WHIP; control=IgG-mus	dataVersion=ENCODE; Mar; 2012; Freeze; dccAccession=wgEncodeEH001787; controlId=wgEncodeEH000706; quality=good; tableName=wgEncodeAwgTfbsSydhGm12878WhipIggmusUniPk; type=narrowPeak; md5sum=3776d56575011ce5450fb50a6009cdc7; size=351K
cell=GM12878	antibody=YY1	wgEncodeAwgTfbsSydhGm12878Yy1UniPk.narrowPeak.gz	project=wgEncode	lab=USC	composite=wgEncodeAwgTfbsUniform	dataType=ChipSeq	view=Peaks	treatment=None	antibody=YY1; control=std	dataVersion=ENCODE; Mar; 2012; Freeze; dccAccession=wgEncodeEH000695; controlId=wgEncodeEH000625; quality=caution; tableName=wgEncodeAwgTfbsSydhGm12878Yy1UniPk; type=narrowPeak; md5sum=92243d38188e91ebeb8bfe5d60779b16; size=54K
cell=GM12878	antibody=Znf143_(16618-1-AP)	wgEncodeAwgTfbsSydhGm12878Znf143166181apUniPk.narrowPeak.gz	project=wgEncode	lab=Stanford	composite=wgEncodeAwgTfbsUniform	dataType=ChipSeq	view=Peaks	treatment=None	antibody=Znf143_(16618-1-AP); control=std	dataVersion=ENCODE; Mar; 2012; Freeze; dccAccession=wgEncodeEH001853; controlId=wgEncodeEH000625; quality=good; tableName=wgEncodeAwgTfbsSydhGm12878Znf143166181apUniPk; type=narrowPeak; md5sum=5217f7ef9ca2f95e6b2c28b70e48dcc2; size=468K
cell=GM12878	antibody=ZZZ3	wgEncodeAwgTfbsSydhGm12878Zzz3UniPk.narrowPeak.gz	project=wgEncode	lab=Harvard	composite=wgEncodeAwgTfbsUniform	dataType=ChipSeq	view=Peaks	treatment=None	antibody=ZZZ3; control=std	dataVersion=ENCODE; Mar; 2012; Freeze; dccAccession=wgEncodeEH000698; controlId=wgEncodeEH000625; quality=caution; tableName=wgEncodeAwgTfbsSydhGm12878Zzz3UniPk; type=narrowPeak; md5sum=71cab110ce95eba26cbbca3a0025bef0; size=21K
cell=GM12878;	antibody=CTCF;	wgEncodeAwgTfbsUwGm12878CtcfUniPk.narrowPeak.gz	project=wgEncode;	lab=UW;	composite=wgEncodeAwgTfbsUniform;	dataType=ChipSeq;	view=Peaks;	treatment=None;	antibody=CTCF; control=std;	dataVersion=ENCODE; Mar; 2012; Freeze;; dccAccession=wgEncodeEH000394;; controlId=wgEncodeEH000463;; quality=good;; tableName=wgEncodeAwgTfbsUwGm12878CtcfUniPk;; type=narrowPeak;; md5sum=9ac0caedb657bef93eb7a34c69375e50;; size=807K
cell=GM12878;	antibody=c-Myc; dataVersion=ENCODE Mar 2012 Freeze; dccAccession=wgEncodeEH000547; controlId=wgEncodeEH001129; quality=caution; tableName=wgEncodeAwgTfbsUtaGm12878CmycUniPk; type=narrowPeak; md5sum=842b9575d82e533d2d388363e5cfd3d2; size=88K	wgEncodeAwgTfbsUtaGm12878CmycUniPk.narrowPeak.gz	project=wgEncode;	lab=UT-A;	composite=wgEncodeAwgTfbsUniform;	dataType=ChipSeq;	view=Peaks;	treatment=None;	antibody=c-Myc;	dataVersion=ENCODE Mar 2012 Freeze; dccAccession=wgEncodeEH000547; controlId=wgEncodeEH001129; quality=caution; tableName=wgEncodeAwgTfbsUtaGm12878CmycUniPk; type=narrowPeak; md5sum=842b9575d82e533d2d388363e5cfd3d2; size=88K
cell=GM12878;	antibody=CTCF; dataVersion=ENCODE Mar 2012 Freeze; dccAccession=wgEncodeEH000532; controlId=wgEncodeEH000528; quality=good; tableName=wgEncodeAwgTfbsUtaGm12878CtcfUniPk; type=narrowPeak; md5sum=6516192621f17860ae80750b252cadda; size=922K	wgEncodeAwgTfbsUtaGm12878CtcfUniPk.narrowPeak.gz	project=wgEncode;	lab=UT-A;	composite=wgEncodeAwgTfbsUniform;	dataType=ChipSeq;	view=Peaks;	treatment=None;	antibody=CTCF;	dataVersion=ENCODE Mar 2012 Freeze; dccAccession=wgEncodeEH000532; controlId=wgEncodeEH000528; quality=good; tableName=wgEncodeAwgTfbsUtaGm12878CtcfUniPk; type=narrowPeak; md5sum=6516192621f17860ae80750b252cadda; size=922K
cell=GM12878;	antibody=Pol2; dataVersion=ENCODE Mar 2012 Freeze; dccAccession=wgEncodeEH000592; controlId=wgEncodeEH000528; quality=good; tableName=wgEncodeAwgTfbsUtaGm12878Pol2UniPk; type=narrowPeak; md5sum=7999d9f83731f244eead5c237b30a72c; size=324K	wgEncodeAwgTfbsUtaGm12878Pol2UniPk.narrowPeak.gz	project=wgEncode;	lab=UT-A;	composite=wgEncodeAwgTfbsUniform;	dataType=ChipSeq;	view=Peaks;	treatment=None;	antibody=Pol2;	dataVersion=ENCODE Mar 2012 Freeze; dccAccession=wgEncodeEH000592; controlId=wgEncodeEH000528; quality=good; tableName=wgEncodeAwgTfbsUtaGm12878Pol2UniPk; type=narrowPeak; md5sum=7999d9f83731f244eead5c237b30a72c; size=324K
K562
cell=K562	antibody=CHD1_(A301-218A)	wgEncodeAwgTfbsBroadK562Chd1a301218aUniPk.narrowPeak.gz	project=wgEncode	lab=Broad	composite=wgEncodeAwgTfbsUniform	dataType=ChipSeq	view=Peaks	treatment=None	antibody=CHD1_(A301-218A); control=std	dataVersion=ENCODE; Mar; 2012; Freeze; dccAccession=wgEncodeEH002088; controlId=wgEncodeEH000052; quality=good; tableName=wgEncodeAwgTfbsBroadK562Chd1a301218aUniPk; type=narrowPeak; md5sum=a16380fc02b67d668afe29a58a2d429f; size=227K
cell=K562	antibody=CTCF	wgEncodeAwgTfbsBroadK562CtcfUniPk.narrowPeak.gz	project=wgEncode	lab=Broad	composite=wgEncodeAwgTfbsUniform	dataType=ChipSeq	view=Peaks	treatment=None	antibody=CTCF; control=std	dataVersion=ENCODE; Mar; 2012; Freeze; dccAccession=wgEncodeEH000042; controlId=wgEncodeEH000052; quality=good; tableName=wgEncodeAwgTfbsBroadK562CtcfUniPk; type=narrowPeak; md5sum=919d1986bad2d03b4beb4a40a12f5bb2; size=1.2M
cell=K562	antibody=EZH2_(39875)	wgEncodeAwgTfbsBroadK562Ezh239875UniPk.narrowPeak.gz	project=wgEncode	lab=Broad	composite=wgEncodeAwgTfbsUniform	dataType=ChipSeq	view=Peaks	treatment=None	antibody=EZH2_(39875); control=std	dataVersion=ENCODE; Mar; 2012; Freeze; dccAccession=wgEncodeEH002089; controlId=wgEncodeEH000052; quality=caution; tableName=wgEncodeAwgTfbsBroadK562Ezh239875UniPk; type=narrowPeak; md5sum=9f5f7b4138f7a228580a0846dc165303; size=45K
cell=K562	antibody=HDAC1_(SC-6298)	wgEncodeAwgTfbsBroadK562Hdac1sc6298UniPk.narrowPeak.gz	project=wgEncode	lab=Broad	composite=wgEncodeAwgTfbsUniform	dataType=ChipSeq	view=Peaks	treatment=None	antibody=HDAC1_(SC-6298); control=std	dataVersion=ENCODE; Mar; 2012; Freeze; dccAccession=wgEncodeEH002090; controlId=wgEncodeEH000052; quality=good; tableName=wgEncodeAwgTfbsBroadK562Hdac1sc6298UniPk; type=narrowPeak; md5sum=ecef3c5ce1af01f0734dcdfa1ab4bf72; size=268K
cell=K562	antibody=HDAC2_(A300-705A)	wgEncodeAwgTfbsBroadK562Hdac2a300705aUniPk.narrowPeak.gz	project=wgEncode	lab=Broad	composite=wgEncodeAwgTfbsUniform	dataType=ChipSeq	view=Peaks	treatment=None	antibody=HDAC2_(A300-705A); control=std	dataVersion=ENCODE; Mar; 2012; Freeze; dccAccession=wgEncodeEH002091; controlId=wgEncodeEH000052; quality=good; tableName=wgEncodeAwgTfbsBroadK562Hdac2a300705aUniPk; type=narrowPeak; md5sum=2bf6a371fb7c4eec3d86f526fb14a520; size=119K
cell=K562	antibody=HDAC6_(A301-341A)	wgEncodeAwgTfbsBroadK562Hdac6a301341aUniPk.narrowPeak.gz	project=wgEncode	lab=Broad	composite=wgEncodeAwgTfbsUniform	dataType=ChipSeq	view=Peaks	treatment=None	antibody=HDAC6_(A301-341A); control=std	dataVersion=ENCODE; Mar; 2012; Freeze; dccAccession=wgEncodeEH003093; controlId=wgEncodeEH000052; quality=good; tableName=wgEncodeAwgTfbsBroadK562Hdac6a301341aUniPk; type=narrowPeak; md5sum=f25a2091b62949f0bb5bc148732b3897; size=28K
cell=K562	antibody=p300	wgEncodeAwgTfbsBroadK562P300UniPk.narrowPeak.gz	project=wgEncode	lab=Broad	composite=wgEncodeAwgTfbsUniform	dataType=ChipSeq	view=Peaks	treatment=None	antibody=p300; control=std	dataVersion=ENCODE; Mar; 2012; Freeze; dccAccession=wgEncodeEH002086; controlId=wgEncodeEH000052; quality=caution; tableName=wgEncodeAwgTfbsBroadK562P300UniPk; type=narrowPeak; md5sum=6a282cec8b9a926c73416e0f28f4a0bd; size=71K
cell=K562	antibody=PHF8_(A301-772A)	wgEncodeAwgTfbsBroadK562Phf8a301772aUniPk.narrowPeak.gz	project=wgEncode	lab=Broad	composite=wgEncodeAwgTfbsUniform	dataType=ChipSeq	view=Peaks	treatment=None	antibody=PHF8_(A301-772A); control=std	dataVersion=ENCODE; Mar; 2012; Freeze; dccAccession=wgEncodeEH002092; controlId=wgEncodeEH000052; quality=good; tableName=wgEncodeAwgTfbsBroadK562Phf8a301772aUniPk; type=narrowPeak; md5sum=3f0070c8f1ed50eb5b26a9ba195a86f6; size=461K
cell=K562	antibody=PLU1	wgEncodeAwgTfbsBroadK562Plu1UniPk.narrowPeak.gz	project=wgEncode	lab=Broad	composite=wgEncodeAwgTfbsUniform	dataType=ChipSeq	view=Peaks	treatment=None	antibody=PLU1; control=std	dataVersion=ENCODE; Mar; 2012; Freeze; dccAccession=wgEncodeEH002085; controlId=wgEncodeEH000052; quality=good; tableName=wgEncodeAwgTfbsBroadK562Plu1UniPk; type=narrowPeak; md5sum=5c8486ae22e8f3cf1516eb3738a15405; size=361K
cell=K562	antibody=Pol2(b)	wgEncodeAwgTfbsBroadK562Pol2bUniPk.narrowPeak.gz	project=wgEncode	lab=Broad	composite=wgEncodeAwgTfbsUniform	dataType=ChipSeq	view=Peaks	treatment=None	antibody=Pol2(b); control=std	dataVersion=ENCODE; Mar; 2012; Freeze; dccAccession=wgEncodeEH000053; controlId=wgEncodeEH000052; quality=good; tableName=wgEncodeAwgTfbsBroadK562Pol2bUniPk; type=narrowPeak; md5sum=bdaabc1468d3b31dad095247a3086668; size=219K
cell=K562	antibody=RBBP5_(A300-109A)	wgEncodeAwgTfbsBroadK562Rbbp5a300109aUniPk.narrowPeak.gz	project=wgEncode	lab=Broad	composite=wgEncodeAwgTfbsUniform	dataType=ChipSeq	view=Peaks	treatment=None	antibody=RBBP5_(A300-109A); control=std	dataVersion=ENCODE; Mar; 2012; Freeze; dccAccession=wgEncodeEH002093; controlId=wgEncodeEH000052; quality=good; tableName=wgEncodeAwgTfbsBroadK562Rbbp5a300109aUniPk; type=narrowPeak; md5sum=5bfc6dccd8aa4c277f9c9aeec721d4f3; size=309K
cell=K562	antibody=SAP30_(39731)	wgEncodeAwgTfbsBroadK562Sap3039731UniPk.narrowPeak.gz	project=wgEncode	lab=Broad	composite=wgEncodeAwgTfbsUniform	dataType=ChipSeq	view=Peaks	treatment=None	antibody=SAP30_(39731); control=std	dataVersion=ENCODE; Mar; 2012; Freeze; dccAccession=wgEncodeEH002094; controlId=wgEncodeEH000052; quality=good; tableName=wgEncodeAwgTfbsBroadK562Sap3039731UniPk; type=narrowPeak; md5sum=7717a5ac27485e35e126d2122adcac68; size=213K
cell=K562	antibody=ATF3	wgEncodeAwgTfbsHaibK562Atf3V0416101UniPk.narrowPeak.gz	project=wgEncode	lab=HudsonAlpha	composite=wgEncodeAwgTfbsUniform	dataType=ChipSeq	view=Peaks	treatment=None	antibody=ATF3	dataVersion=ENCODE; Mar; 2012; Freeze; dccAccession=wgEncodeEH001662; controlId=SL2455; quality=good; tableName=wgEncodeAwgTfbsHaibK562Atf3V0416101UniPk; type=narrowPeak; md5sum=e842d3f1e7332fc738f1ab074b4039ee; size=305K
cell=K562	antibody=BCL3	wgEncodeAwgTfbsHaibK562Bcl3Pcr1xUniPk.narrowPeak.gz	project=wgEncode	lab=HudsonAlpha	composite=wgEncodeAwgTfbsUniform	dataType=ChipSeq	view=Peaks	treatment=None	antibody=BCL3	dataVersion=ENCODE; Mar; 2012; Freeze; dccAccession=wgEncodeEH001570; controlId=SL2455; quality=good; tableName=wgEncodeAwgTfbsHaibK562Bcl3Pcr1xUniPk; type=narrowPeak; md5sum=529cb3a32cdce14a4891e00a4e78b85e; size=32K
cell=K562	antibody=BCLAF1_(SC-101388)	wgEncodeAwgTfbsHaibK562Bclaf101388Pcr1xUniPk.narrowPeak.gz	project=wgEncode	lab=HudsonAlpha	composite=wgEncodeAwgTfbsUniform	dataType=ChipSeq	view=Peaks	treatment=None	antibody=BCLAF1_(SC-101388)	dataVersion=ENCODE; Mar; 2012; Freeze; dccAccession=wgEncodeEH001571; controlId=SL2455; quality=good; tableName=wgEncodeAwgTfbsHaibK562Bclaf101388Pcr1xUniPk; type=narrowPeak; md5sum=a4631e350819983985b8f1643eb2f819; size=86K
cell=K562	antibody=CBX3_(SC-101004)	wgEncodeAwgTfbsHaibK562Cbx3sc101004V0422111UniPk.narrowPeak.gz	project=wgEncode	lab=HudsonAlpha	composite=wgEncodeAwgTfbsUniform	dataType=ChipSeq	view=Peaks	treatment=None	antibody=CBX3_(SC-101004)	dataVersion=ENCODE; Mar; 2012; Freeze; dccAccession=wgEncodeEH002383; controlId=SL6023; quality=good; tableName=wgEncodeAwgTfbsHaibK562Cbx3sc101004V0422111UniPk; type=narrowPeak; md5sum=1f6873fdc10a075f9bff53b88c9b8e56; size=456K
cell=K562	antibody=CEBPB_(SC-150)	wgEncodeAwgTfbsHaibK562Cebpbsc150V0422111UniPk.narrowPeak.gz	project=wgEncode	lab=HudsonAlpha	composite=wgEncodeAwgTfbsUniform	dataType=ChipSeq	view=Peaks	treatment=None	antibody=CEBPB_(SC-150)	dataVersion=ENCODE; Mar; 2012; Freeze; dccAccession=wgEncodeEH002346; controlId=SL6023; quality=good; tableName=wgEncodeAwgTfbsHaibK562Cebpbsc150V0422111UniPk; type=narrowPeak; md5sum=437d9c560961a5aa2375ecbab03b0e93; size=426K
cell=K562	antibody=CTCF_(SC-5916)	wgEncodeAwgTfbsHaibK562CtcfcPcr1xUniPk.narrowPeak.gz	project=wgEncode	lab=HudsonAlpha	composite=wgEncodeAwgTfbsUniform	dataType=ChipSeq	view=Peaks	treatment=None	antibody=CTCF_(SC-5916)	dataVersion=ENCODE; Mar; 2012; Freeze; dccAccession=wgEncodeEH002279; controlId=SL1397; quality=good; tableName=wgEncodeAwgTfbsHaibK562CtcfcPcr1xUniPk; type=narrowPeak; md5sum=2979d9af43d0b551d175976e60d94648; size=872K
cell=K562	antibody=CTCFL_(SC-98982)	wgEncodeAwgTfbsHaibK562Ctcflsc98982V0416101UniPk.narrowPeak.gz	project=wgEncode	lab=HudsonAlpha	composite=wgEncodeAwgTfbsUniform	dataType=ChipSeq	view=Peaks	treatment=None	antibody=CTCFL_(SC-98982)	dataVersion=ENCODE; Mar; 2012; Freeze; dccAccession=wgEncodeEH001652; controlId=SL2455; quality=good; tableName=wgEncodeAwgTfbsHaibK562Ctcflsc98982V0416101UniPk; type=narrowPeak; md5sum=dfaa17fc7c4a09a5e138a4f8d7033a0e; size=219K
cell=K562	antibody=E2F6	wgEncodeAwgTfbsHaibK562E2f6V0416102UniPk.narrowPeak.gz	project=wgEncode	lab=HudsonAlpha	composite=wgEncodeAwgTfbsUniform	dataType=ChipSeq	view=Peaks	treatment=None	antibody=E2F6	dataVersion=ENCODE; Mar; 2012; Freeze; dccAccession=wgEncodeEH001598; controlId=SL1396; quality=good; tableName=wgEncodeAwgTfbsHaibK562E2f6V0416102UniPk; type=narrowPeak; md5sum=85cadff5211b0587d18413e73f5d1df8; size=485K
cell=K562	antibody=Egr-1	wgEncodeAwgTfbsHaibK562Egr1V0416101UniPk.narrowPeak.gz	project=wgEncode	lab=HudsonAlpha	composite=wgEncodeAwgTfbsUniform	dataType=ChipSeq	view=Peaks	treatment=None	antibody=Egr-1	dataVersion=ENCODE; Mar; 2012; Freeze; dccAccession=wgEncodeEH001646; controlId=SL2455; quality=good; tableName=wgEncodeAwgTfbsHaibK562Egr1V0416101UniPk; type=narrowPeak; md5sum=c5317faa05a935371b6e5d7feaab01c9; size=738K
cell=K562	antibody=ELF1_(SC-631)	wgEncodeAwgTfbsHaibK562Elf1sc631V0416102UniPk.narrowPeak.gz	project=wgEncode	lab=HudsonAlpha	composite=wgEncodeAwgTfbsUniform	dataType=ChipSeq	view=Peaks	treatment=None	antibody=ELF1_(SC-631)	dataVersion=ENCODE; Mar; 2012; Freeze; dccAccession=wgEncodeEH001619; controlId=SL1396; quality=good; tableName=wgEncodeAwgTfbsHaibK562Elf1sc631V0416102UniPk; type=narrowPeak; md5sum=aed641e51b7e6e5b4f1a0f8004abd763; size=535K
cell=K562	antibody=ETS1	wgEncodeAwgTfbsHaibK562Ets1V0416101UniPk.narrowPeak.gz	project=wgEncode	lab=HudsonAlpha	composite=wgEncodeAwgTfbsUniform	dataType=ChipSeq	view=Peaks	treatment=None	antibody=ETS1	dataVersion=ENCODE; Mar; 2012; Freeze; dccAccession=wgEncodeEH001580; controlId=SL2455; quality=good; tableName=wgEncodeAwgTfbsHaibK562Ets1V0416101UniPk; type=narrowPeak; md5sum=aab179295420a8610b8c4ddf2c1d2fc2; size=208K
cell=K562	antibody=FOSL1_(SC-183)	wgEncodeAwgTfbsHaibK562Fosl1sc183V0416101UniPk.narrowPeak.gz	project=wgEncode	lab=HudsonAlpha	composite=wgEncodeAwgTfbsUniform	dataType=ChipSeq	view=Peaks	treatment=None	antibody=FOSL1_(SC-183)	dataVersion=ENCODE; Mar; 2012; Freeze; dccAccession=wgEncodeEH001637; controlId=SL2455; quality=good; tableName=wgEncodeAwgTfbsHaibK562Fosl1sc183V0416101UniPk; type=narrowPeak; md5sum=3c1de8e926620550fcc505decfa02445; size=220K
cell=K562	antibody=GABP	wgEncodeAwgTfbsHaibK562GabpV0416101UniPk.narrowPeak.gz	project=wgEncode	lab=HudsonAlpha	composite=wgEncodeAwgTfbsUniform	dataType=ChipSeq	view=Peaks	treatment=None	antibody=GABP	dataVersion=ENCODE; Mar; 2012; Freeze; dccAccession=wgEncodeEH001604; controlId=SL2455; quality=good; tableName=wgEncodeAwgTfbsHaibK562GabpV0416101UniPk; type=narrowPeak; md5sum=4962dba5ca0ce940a34a9f3f1803b682; size=284K
cell=K562	antibody=GATA2_(SC-267)	wgEncodeAwgTfbsHaibK562Gata2sc267Pcr1xUniPk.narrowPeak.gz	project=wgEncode	lab=HudsonAlpha	composite=wgEncodeAwgTfbsUniform	dataType=ChipSeq	view=Peaks	treatment=None	antibody=GATA2_(SC-267)	dataVersion=ENCODE; Mar; 2012; Freeze; dccAccession=wgEncodeEH001576; controlId=SL2455; quality=good; tableName=wgEncodeAwgTfbsHaibK562Gata2sc267Pcr1xUniPk; type=narrowPeak; md5sum=e5c8291072aebd09482d494b4005d14f; size=371K
cell=K562	antibody=HDAC2_(SC-6296)	wgEncodeAwgTfbsHaibK562Hdac2sc6296V0416102UniPk.narrowPeak.gz	project=wgEncode	lab=HudsonAlpha	composite=wgEncodeAwgTfbsUniform	dataType=ChipSeq	view=Peaks	treatment=None	antibody=HDAC2_(SC-6296)	dataVersion=ENCODE; Mar; 2012; Freeze; dccAccession=wgEncodeEH001622; controlId=SL1396; quality=good; tableName=wgEncodeAwgTfbsHaibK562Hdac2sc6296V0416102UniPk; type=narrowPeak; md5sum=04e243baa6a1de58d7de8b9b48ff2241; size=126K
cell=K562	antibody=Max	wgEncodeAwgTfbsHaibK562MaxV0416102UniPk.narrowPeak.gz	project=wgEncode	lab=HudsonAlpha	composite=wgEncodeAwgTfbsUniform	dataType=ChipSeq	view=Peaks	treatment=None	antibody=Max	dataVersion=ENCODE; Mar; 2012; Freeze; dccAccession=wgEncodeEH001605; controlId=SL1396; quality=good; tableName=wgEncodeAwgTfbsHaibK562MaxV0416102UniPk; type=narrowPeak; md5sum=ad10de6351cb5233b1f1e7d9bc062ac4; size=1.2M
cell=K562	antibody=MEF2A	wgEncodeAwgTfbsHaibK562Mef2aV0416101UniPk.narrowPeak.gz	project=wgEncode	lab=HudsonAlpha	composite=wgEncodeAwgTfbsUniform	dataType=ChipSeq	view=Peaks	treatment=None	antibody=MEF2A	dataVersion=ENCODE; Mar; 2012; Freeze; dccAccession=wgEncodeEH001663; controlId=SL2455; quality=good; tableName=wgEncodeAwgTfbsHaibK562Mef2aV0416101UniPk; type=narrowPeak; md5sum=beb39a656aba072386cf2de5107e4753; size=129K
cell=K562	antibody=NR2F2_(SC-271940)	wgEncodeAwgTfbsHaibK562Nr2f2sc271940V0422111UniPk.narrowPeak.gz	project=wgEncode	lab=HudsonAlpha	composite=wgEncodeAwgTfbsUniform	dataType=ChipSeq	view=Peaks	treatment=None	antibody=NR2F2_(SC-271940)	dataVersion=ENCODE; Mar; 2012; Freeze; dccAccession=wgEncodeEH002382; controlId=SL6023; quality=good; tableName=wgEncodeAwgTfbsHaibK562Nr2f2sc271940V0422111UniPk; type=narrowPeak; md5sum=cb8464d75d6e69f2893bed0b5aa99f3f; size=335K
cell=K562	antibody=NRSF	wgEncodeAwgTfbsHaibK562NrsfV0416102UniPk.narrowPeak.gz	project=wgEncode	lab=HudsonAlpha	composite=wgEncodeAwgTfbsUniform	dataType=ChipSeq	view=Peaks	treatment=None	antibody=NRSF	dataVersion=ENCODE; Mar; 2012; Freeze; dccAccession=wgEncodeEH001638; controlId=SL2455; quality=good; tableName=wgEncodeAwgTfbsHaibK562NrsfV0416102UniPk; type=narrowPeak; md5sum=0d7461ba72e2918c592c681c821fbbab; size=305K
cell=K562	antibody=PML_(SC-71910)	wgEncodeAwgTfbsHaibK562Pmlsc71910V0422111UniPk.narrowPeak.gz	project=wgEncode	lab=HudsonAlpha	composite=wgEncodeAwgTfbsUniform	dataType=ChipSeq	view=Peaks	treatment=None	antibody=PML_(SC-71910)	dataVersion=ENCODE; Mar; 2012; Freeze; dccAccession=wgEncodeEH002320; controlId=SL6023; quality=good; tableName=wgEncodeAwgTfbsHaibK562Pmlsc71910V0422111UniPk; type=narrowPeak; md5sum=e564e89d3e3d3bba8688fea71a2c5f28; size=309K
cell=K562	antibody=Pol2-4H8	wgEncodeAwgTfbsHaibK562Pol24h8V0416101UniPk.narrowPeak.gz	project=wgEncode	lab=HudsonAlpha	composite=wgEncodeAwgTfbsUniform	dataType=ChipSeq	view=Peaks	treatment=None	antibody=Pol2-4H8	dataVersion=ENCODE; Mar; 2012; Freeze; dccAccession=wgEncodeEH001581; controlId=SL2455; quality=good; tableName=wgEncodeAwgTfbsHaibK562Pol24h8V0416101UniPk; type=narrowPeak; md5sum=2edcfdc0446560aadd4107628391cab5; size=472K
cell=K562	antibody=Pol2	wgEncodeAwgTfbsHaibK562Pol2V0416101UniPk.narrowPeak.gz	project=wgEncode	lab=HudsonAlpha	composite=wgEncodeAwgTfbsUniform	dataType=ChipSeq	view=Peaks	treatment=None	antibody=Pol2	dataVersion=ENCODE; Mar; 2012; Freeze; dccAccession=wgEncodeEH001633; controlId=SL2455; quality=good; tableName=wgEncodeAwgTfbsHaibK562Pol2V0416101UniPk; type=narrowPeak; md5sum=dec596c408f2c25be04e1e2ad3549054; size=521K
cell=K562	antibody=PU.1	wgEncodeAwgTfbsHaibK562Pu1Pcr1xUniPk.narrowPeak.gz	project=wgEncode	lab=HudsonAlpha	composite=wgEncodeAwgTfbsUniform	dataType=ChipSeq	view=Peaks	treatment=None	antibody=PU.1	dataVersion=ENCODE; Mar; 2012; Freeze; dccAccession=wgEncodeEH001482; controlId=SL518; quality=good; tableName=wgEncodeAwgTfbsHaibK562Pu1Pcr1xUniPk; type=narrowPeak; md5sum=573d5c3a298f14517330078e1e2559bb; size=539K
cell=K562	antibody=Rad21	wgEncodeAwgTfbsHaibK562Rad21V0416102UniPk.narrowPeak.gz	project=wgEncode	lab=HudsonAlpha	composite=wgEncodeAwgTfbsUniform	dataType=ChipSeq	view=Peaks	treatment=None	antibody=Rad21	dataVersion=ENCODE; Mar; 2012; Freeze; dccAccession=wgEncodeEH001585; controlId=SL1396; quality=good; tableName=wgEncodeAwgTfbsHaibK562Rad21V0416102UniPk; type=narrowPeak; md5sum=76041c84178b9b8a4ab574d8c4995a63; size=734K
cell=K562	antibody=Sin3Ak-20	wgEncodeAwgTfbsHaibK562Sin3ak20V0416101UniPk.narrowPeak.gz	project=wgEncode	lab=HudsonAlpha	composite=wgEncodeAwgTfbsUniform	dataType=ChipSeq	view=Peaks	treatment=None	antibody=Sin3Ak-20	dataVersion=ENCODE; Mar; 2012; Freeze; dccAccession=wgEncodeEH001607; controlId=SL2455; quality=good; tableName=wgEncodeAwgTfbsHaibK562Sin3ak20V0416101UniPk; type=narrowPeak; md5sum=7612a53dc26ee95fd6562fab0a6bdd32; size=283K
cell=K562	antibody=SIX5	wgEncodeAwgTfbsHaibK562Six5Pcr1xUniPk.narrowPeak.gz	project=wgEncode	lab=HudsonAlpha	composite=wgEncodeAwgTfbsUniform	dataType=ChipSeq	view=Peaks	treatment=None	antibody=SIX5	dataVersion=ENCODE; Mar; 2012; Freeze; dccAccession=wgEncodeEH001483; controlId=SL518; quality=good; tableName=wgEncodeAwgTfbsHaibK562Six5Pcr1xUniPk; type=narrowPeak; md5sum=5711483513cbc58e35e3d45989b4a3fb; size=93K
cell=K562	antibody=SP1	wgEncodeAwgTfbsHaibK562Sp1Pcr1xUniPk.narrowPeak.gz	project=wgEncode	lab=HudsonAlpha	composite=wgEncodeAwgTfbsUniform	dataType=ChipSeq	view=Peaks	treatment=None	antibody=SP1	dataVersion=ENCODE; Mar; 2012; Freeze; dccAccession=wgEncodeEH001578; controlId=SL2455; quality=good; tableName=wgEncodeAwgTfbsHaibK562Sp1Pcr1xUniPk; type=narrowPeak; md5sum=1598fe2f75bdca2e9d2cdccbd3ff50c2; size=172K
cell=K562	antibody=SP2_(SC-643)	wgEncodeAwgTfbsHaibK562Sp2sc643V0416102UniPk.narrowPeak.gz	project=wgEncode	lab=HudsonAlpha	composite=wgEncodeAwgTfbsUniform	dataType=ChipSeq	view=Peaks	treatment=None	antibody=SP2_(SC-643)	dataVersion=ENCODE; Mar; 2012; Freeze; dccAccession=wgEncodeEH001653; controlId=SL1396; quality=good; tableName=wgEncodeAwgTfbsHaibK562Sp2sc643V0416102UniPk; type=narrowPeak; md5sum=5cb2c515907525145d7400ae02d5cde4; size=77K
cell=K562	antibody=SRF	wgEncodeAwgTfbsHaibK562SrfV0416101UniPk.narrowPeak.gz	project=wgEncode	lab=HudsonAlpha	composite=wgEncodeAwgTfbsUniform	dataType=ChipSeq	view=Peaks	treatment=None	antibody=SRF	dataVersion=ENCODE; Mar; 2012; Freeze; dccAccession=wgEncodeEH001600; controlId=SL2455; quality=good; tableName=wgEncodeAwgTfbsHaibK562SrfV0416101UniPk; type=narrowPeak; md5sum=90fcbd6658f71140804e6df258eb7369; size=93K
cell=K562	antibody=STAT5A_(SC-74442)	wgEncodeAwgTfbsHaibK562Stat5asc74442V0422111UniPk.narrowPeak.gz	project=wgEncode	lab=HudsonAlpha	composite=wgEncodeAwgTfbsUniform	dataType=ChipSeq	view=Peaks	treatment=None	antibody=STAT5A_(SC-74442)	dataVersion=ENCODE; Mar; 2012; Freeze; dccAccession=wgEncodeEH002347; controlId=SL6023; quality=good; tableName=wgEncodeAwgTfbsHaibK562Stat5asc74442V0422111UniPk; type=narrowPeak; md5sum=ccda78a3a91c00f38d549341b1cc0439; size=217K
cell=K562	antibody=TAF1	wgEncodeAwgTfbsHaibK562Taf1V0416101UniPk.narrowPeak.gz	project=wgEncode	lab=HudsonAlpha	composite=wgEncodeAwgTfbsUniform	dataType=ChipSeq	view=Peaks	treatment=None	antibody=TAF1	dataVersion=ENCODE; Mar; 2012; Freeze; dccAccession=wgEncodeEH001582; controlId=SL2455; quality=good; tableName=wgEncodeAwgTfbsHaibK562Taf1V0416101UniPk; type=narrowPeak; md5sum=30c82148650dc1934470db64e7967c14; size=306K
cell=K562	antibody=TAF7_(SC-101167)	wgEncodeAwgTfbsHaibK562Taf7sc101167V0416101UniPk.narrowPeak.gz	project=wgEncode	lab=HudsonAlpha	composite=wgEncodeAwgTfbsUniform	dataType=ChipSeq	view=Peaks	treatment=None	antibody=TAF7_(SC-101167)	dataVersion=ENCODE; Mar; 2012; Freeze; dccAccession=wgEncodeEH001654; controlId=SL2455; quality=good; tableName=wgEncodeAwgTfbsHaibK562Taf7sc101167V0416101UniPk; type=narrowPeak; md5sum=5b656a4a8addedba07028203b9f63d8c; size=68K
cell=K562	antibody=TEAD4_(SC-101184)	wgEncodeAwgTfbsHaibK562Tead4sc101184V0422111UniPk.narrowPeak.gz	project=wgEncode	lab=HudsonAlpha	composite=wgEncodeAwgTfbsUniform	dataType=ChipSeq	view=Peaks	treatment=None	antibody=TEAD4_(SC-101184)	dataVersion=ENCODE; Mar; 2012; Freeze; dccAccession=wgEncodeEH002333; controlId=SL6023; quality=good; tableName=wgEncodeAwgTfbsHaibK562Tead4sc101184V0422111UniPk; type=narrowPeak; md5sum=62ed1fb83907fbb9d4dbdd76ecb94f31; size=609K
cell=K562	antibody=THAP1_(SC-98174)	wgEncodeAwgTfbsHaibK562Thap1sc98174V0416101UniPk.narrowPeak.gz	project=wgEncode	lab=HudsonAlpha	composite=wgEncodeAwgTfbsUniform	dataType=ChipSeq	view=Peaks	treatment=None	antibody=THAP1_(SC-98174)	dataVersion=ENCODE; Mar; 2012; Freeze; dccAccession=wgEncodeEH001655; controlId=SL2455; quality=good; tableName=wgEncodeAwgTfbsHaibK562Thap1sc98174V0416101UniPk; type=narrowPeak; md5sum=b08bcb5e8815aa05ea20cb9aebab8355; size=70K
cell=K562	antibody=TRIM28_(SC-81411)	wgEncodeAwgTfbsHaibK562Trim28sc81411V0422111UniPk.narrowPeak.gz	project=wgEncode	lab=HudsonAlpha	composite=wgEncodeAwgTfbsUniform	dataType=ChipSeq	view=Peaks	treatment=None	antibody=TRIM28_(SC-81411)	dataVersion=ENCODE; Mar; 2012; Freeze; dccAccession=wgEncodeEH003210; controlId=SL6023; quality=good; tableName=wgEncodeAwgTfbsHaibK562Trim28sc81411V0422111UniPk; type=narrowPeak; md5sum=ff9de05f9a35065cb1010d6623cf2b46; size=267K
cell=K562	antibody=USF-1	wgEncodeAwgTfbsHaibK562Usf1V0416101UniPk.narrowPeak.gz	project=wgEncode	lab=HudsonAlpha	composite=wgEncodeAwgTfbsUniform	dataType=ChipSeq	view=Peaks	treatment=None	antibody=USF-1	dataVersion=ENCODE; Mar; 2012; Freeze; dccAccession=wgEncodeEH001583; controlId=SL2455; quality=good; tableName=wgEncodeAwgTfbsHaibK562Usf1V0416101UniPk; type=narrowPeak; md5sum=e2dc1fcf3835e48b111edb3a491ba60c; size=357K
cell=K562	antibody=YY1_(SC-281)	wgEncodeAwgTfbsHaibK562Yy1V0416101UniPk.narrowPeak.gz	project=wgEncode	lab=HudsonAlpha	composite=wgEncodeAwgTfbsUniform	dataType=ChipSeq	view=Peaks	treatment=None	antibody=YY1_(SC-281)	dataVersion=ENCODE; Mar; 2012; Freeze; dccAccession=wgEncodeEH001584; controlId=SL2455; quality=good; tableName=wgEncodeAwgTfbsHaibK562Yy1V0416101UniPk; type=narrowPeak; md5sum=c87ac84d403d22631c7b587547713713; size=250K
cell=K562	antibody=YY1	wgEncodeAwgTfbsHaibK562Yy1V0416102UniPk.narrowPeak.gz	project=wgEncode	lab=HudsonAlpha	composite=wgEncodeAwgTfbsUniform	dataType=ChipSeq	view=Peaks	treatment=None	antibody=YY1	dataVersion=ENCODE; Mar; 2012; Freeze; dccAccession=wgEncodeEH001623; controlId=SL1396; quality=good; tableName=wgEncodeAwgTfbsHaibK562Yy1V0416102UniPk; type=narrowPeak; md5sum=279d4d786a1eb7b912350e7c60aa52cd; size=467K
cell=K562	antibody=ZBTB33	wgEncodeAwgTfbsHaibK562Zbtb33Pcr1xUniPk.narrowPeak.gz	project=wgEncode	lab=HudsonAlpha	composite=wgEncodeAwgTfbsUniform	dataType=ChipSeq	view=Peaks	treatment=None	antibody=ZBTB33	dataVersion=ENCODE; Mar; 2012; Freeze; dccAccession=wgEncodeEH001569; controlId=SL2455; quality=good; tableName=wgEncodeAwgTfbsHaibK562Zbtb33Pcr1xUniPk; type=narrowPeak; md5sum=cdbef017e1db8faa450ceaf31916ba1d; size=81K
cell=K562	antibody=ZBTB7A_(SC-34508)	wgEncodeAwgTfbsHaibK562Zbtb7asc34508V0416101UniPk.narrowPeak.gz	project=wgEncode	lab=HudsonAlpha	composite=wgEncodeAwgTfbsUniform	dataType=ChipSeq	view=Peaks	treatment=None	antibody=ZBTB7A_(SC-34508)	dataVersion=ENCODE; Mar; 2012; Freeze; dccAccession=wgEncodeEH001620; controlId=SL2455; quality=good; tableName=wgEncodeAwgTfbsHaibK562Zbtb7asc34508V0416101UniPk; type=narrowPeak; md5sum=73d452696f1f67c56d1ee6319c3ad7dd; size=432K
cell=K562	antibody=ARID3A_(sc-8821)	wgEncodeAwgTfbsSydhK562Arid3asc8821IggrabUniPk.narrowPeak.gz	project=wgEncode	lab=Stanford	composite=wgEncodeAwgTfbsUniform	dataType=ChipSeq	view=Peaks	treatment=None	antibody=ARID3A_(sc-8821); control=IgG-rab	dataVersion=ENCODE; Mar; 2012; Freeze; dccAccession=wgEncodeEH002861; controlId=wgEncodeEH001795; quality=good; tableName=wgEncodeAwgTfbsSydhK562Arid3asc8821IggrabUniPk; type=narrowPeak; md5sum=ef97e0be3378db7c9f6f3c43d21a06a4; size=205K
cell=K562	antibody=ATF1_(06-325)	wgEncodeAwgTfbsSydhK562Atf106325UniPk.narrowPeak.gz	project=wgEncode	lab=Harvard	composite=wgEncodeAwgTfbsUniform	dataType=ChipSeq	view=Peaks	treatment=None	antibody=ATF1_(06-325); control=std	dataVersion=ENCODE; Mar; 2012; Freeze; dccAccession=wgEncodeEH002865; controlId=wgEncodeEH000615; quality=good; tableName=wgEncodeAwgTfbsSydhK562Atf106325UniPk; type=narrowPeak; md5sum=ca0f6ec6bce120450217b836f3027ce6; size=365K
cell=K562	antibody=ATF3	wgEncodeAwgTfbsSydhK562Atf3UniPk.narrowPeak.gz	project=wgEncode	lab=Harvard	composite=wgEncodeAwgTfbsUniform	dataType=ChipSeq	view=Peaks	treatment=None	antibody=ATF3; control=std	dataVersion=ENCODE; Mar; 2012; Freeze; dccAccession=wgEncodeEH000700; controlId=wgEncodeEH000615; quality=caution; tableName=wgEncodeAwgTfbsSydhK562Atf3UniPk; type=narrowPeak; md5sum=4fd6e97818f9d8a92453285fe0b5847c; size=31K
cell=K562	antibody=Bach1_(sc-14700)	wgEncodeAwgTfbsSydhK562Bach1sc14700IggrabUniPk.narrowPeak.gz	project=wgEncode	lab=Stanford	composite=wgEncodeAwgTfbsUniform	dataType=ChipSeq	view=Peaks	treatment=None	antibody=Bach1_(sc-14700); control=IgG-rab	dataVersion=ENCODE; Mar; 2012; Freeze; dccAccession=wgEncodeEH002846; controlId=wgEncodeEH001795; quality=good; tableName=wgEncodeAwgTfbsSydhK562Bach1sc14700IggrabUniPk; type=narrowPeak; md5sum=5d7f99dd9d7bef41ea71695bc7da5848; size=100K
cell=K562	antibody=BDP1	wgEncodeAwgTfbsSydhK562Bdp1UniPk.narrowPeak.gz	project=wgEncode	lab=Harvard	composite=wgEncodeAwgTfbsUniform	dataType=ChipSeq	view=Peaks	treatment=None	antibody=BDP1; control=std	dataVersion=ENCODE; Mar; 2012; Freeze; dccAccession=wgEncodeEH000678; controlId=wgEncodeEH000615; quality=good; tableName=wgEncodeAwgTfbsSydhK562Bdp1UniPk; type=narrowPeak; md5sum=909ac8b5ad85836299c9588d9ec365e4; size=15K
cell=K562	antibody=BHLHE40_(NB100-1800)	wgEncodeAwgTfbsSydhK562Bhlhe40nb100IggrabUniPk.narrowPeak.gz	project=wgEncode	lab=Stanford	composite=wgEncodeAwgTfbsUniform	dataType=ChipSeq	view=Peaks	treatment=None	antibody=BHLHE40_(NB100-1800); control=IgG-rab	dataVersion=ENCODE; Mar; 2012; Freeze; dccAccession=wgEncodeEH001857; controlId=wgEncodeEH001795; quality=good; tableName=wgEncodeAwgTfbsSydhK562Bhlhe40nb100IggrabUniPk; type=narrowPeak; md5sum=87b416b2d502e7bd2e27dd4d7e60fb9b; size=546K
cell=K562	antibody=BRF1	wgEncodeAwgTfbsSydhK562Brf1UniPk.narrowPeak.gz	project=wgEncode	lab=Harvard	composite=wgEncodeAwgTfbsUniform	dataType=ChipSeq	view=Peaks	treatment=None	antibody=BRF1; control=std	dataVersion=ENCODE; Mar; 2012; Freeze; dccAccession=wgEncodeEH000679; controlId=wgEncodeEH000615; quality=caution; tableName=wgEncodeAwgTfbsSydhK562Brf1UniPk; type=narrowPeak; md5sum=0a9f54fc857f5f4d4cece4c570b2aa0c; size=5.1K
cell=K562	antibody=BRF2	wgEncodeAwgTfbsSydhK562Brf2UniPk.narrowPeak.gz	project=wgEncode	lab=Harvard	composite=wgEncodeAwgTfbsUniform	dataType=ChipSeq	view=Peaks	treatment=None	antibody=BRF2; control=std	dataVersion=ENCODE; Mar; 2012; Freeze; dccAccession=wgEncodeEH000767; controlId=wgEncodeEH000615; quality=caution; tableName=wgEncodeAwgTfbsSydhK562Brf2UniPk; type=narrowPeak; md5sum=2d893cf364805ff0a4758d35f0ecf038; size=29K
cell=K562	antibody=Brg1	wgEncodeAwgTfbsSydhK562Brg1IggmusUniPk.narrowPeak.gz	project=wgEncode	lab=Stanford	composite=wgEncodeAwgTfbsUniform	dataType=ChipSeq	view=Peaks	treatment=None	antibody=Brg1; control=IgG-mus	dataVersion=ENCODE; Mar; 2012; Freeze; dccAccession=wgEncodeEH000724; controlId=wgEncodeEH000726; quality=caution; tableName=wgEncodeAwgTfbsSydhK562Brg1IggmusUniPk; type=narrowPeak; md5sum=1c76f80cde918135ff80e3eceb41e843; size=61K
cell=K562	antibody=CCNT2	wgEncodeAwgTfbsSydhK562Ccnt2UniPk.narrowPeak.gz	project=wgEncode	lab=Harvard	composite=wgEncodeAwgTfbsUniform	dataType=ChipSeq	view=Peaks	treatment=None	antibody=CCNT2; control=std	dataVersion=ENCODE; Mar; 2012; Freeze; dccAccession=wgEncodeEH001864; controlId=wgEncodeEH000615; quality=good; tableName=wgEncodeAwgTfbsSydhK562Ccnt2UniPk; type=narrowPeak; md5sum=999634f292509b952b72c1db05133cd0; size=468K
cell=K562	antibody=CEBPB	wgEncodeAwgTfbsSydhK562CebpbIggrabUniPk.narrowPeak.gz	project=wgEncode	lab=Stanford	composite=wgEncodeAwgTfbsUniform	dataType=ChipSeq	view=Peaks	treatment=None	antibody=CEBPB; control=IgG-rab	dataVersion=ENCODE; Mar; 2012; Freeze; dccAccession=wgEncodeEH001821; controlId=wgEncodeEH001795; quality=good; tableName=wgEncodeAwgTfbsSydhK562CebpbIggrabUniPk; type=narrowPeak; md5sum=8a7855c095c5bd152f7c74372da17e76; size=872K
cell=K562	antibody=c-Fos	wgEncodeAwgTfbsSydhK562CfosUniPk.narrowPeak.gz	project=wgEncode	lab=Yale	composite=wgEncodeAwgTfbsUniform	dataType=ChipSeq	view=Peaks	treatment=None	antibody=c-Fos; control=std	dataVersion=ENCODE; Mar; 2012; Freeze; dccAccession=wgEncodeEH000619; controlId=wgEncodeEH000615; quality=good; tableName=wgEncodeAwgTfbsSydhK562CfosUniPk; type=narrowPeak; md5sum=7a99dd377dccd2948d737a1e3f3793aa; size=151K
cell=K562	antibody=CHD2_(AB68301)	wgEncodeAwgTfbsSydhK562Chd2ab68301IggrabUniPk.narrowPeak.gz	project=wgEncode	lab=Stanford	composite=wgEncodeAwgTfbsUniform	dataType=ChipSeq	view=Peaks	treatment=None	antibody=CHD2_(AB68301); control=IgG-rab	dataVersion=ENCODE; Mar; 2012; Freeze; dccAccession=wgEncodeEH001822; controlId=wgEncodeEH001795; quality=good; tableName=wgEncodeAwgTfbsSydhK562Chd2ab68301IggrabUniPk; type=narrowPeak; md5sum=0b955d63b9d89806e9c402c72cdbd7b7; size=177K
cell=K562	antibody=c-Jun	wgEncodeAwgTfbsSydhK562CjunIfna30UniPk.narrowPeak.gz	project=wgEncode	lab=Stanford	composite=wgEncodeAwgTfbsUniform	dataType=ChipSeq	view=Peaks	treatment=IFNa30	antibody=c-Jun; control=std	dataVersion=ENCODE; Mar; 2012; Freeze; dccAccession=wgEncodeEH002805; controlId=wgEncodeEH000655; quality=good; tableName=wgEncodeAwgTfbsSydhK562CjunIfna30UniPk; type=narrowPeak; md5sum=7b1865f2f2f20a58c79238dd48cb3b4f; size=213K
cell=K562	antibody=c-Jun	wgEncodeAwgTfbsSydhK562CjunIfna6hUniPk.narrowPeak.gz	project=wgEncode	lab=Yale	composite=wgEncodeAwgTfbsUniform	dataType=ChipSeq	view=Peaks	treatment=IFNa6h	antibody=c-Jun; control=std	dataVersion=ENCODE; Mar; 2012; Freeze; dccAccession=wgEncodeEH000667; controlId=wgEncodeEH000656; quality=good; tableName=wgEncodeAwgTfbsSydhK562CjunIfna6hUniPk; type=narrowPeak; md5sum=60c06afa2975041af94b874ef7689814; size=125K
cell=K562	antibody=c-Jun	wgEncodeAwgTfbsSydhK562CjunIfng30UniPk.narrowPeak.gz	project=wgEncode	lab=Yale	composite=wgEncodeAwgTfbsUniform	dataType=ChipSeq	view=Peaks	treatment=IFNg30	antibody=c-Jun; control=std	dataVersion=ENCODE; Mar; 2012; Freeze; dccAccession=wgEncodeEH000673; controlId=wgEncodeEH000657; quality=good; tableName=wgEncodeAwgTfbsSydhK562CjunIfng30UniPk; type=narrowPeak; md5sum=77134564319ae4470865d64342f001bf; size=179K
cell=K562	antibody=c-Jun	wgEncodeAwgTfbsSydhK562CjunIfng6hUniPk.narrowPeak.gz	project=wgEncode	lab=Yale	composite=wgEncodeAwgTfbsUniform	dataType=ChipSeq	view=Peaks	treatment=IFNg6h	antibody=c-Jun; control=std	dataVersion=ENCODE; Mar; 2012; Freeze; dccAccession=wgEncodeEH000668; controlId=wgEncodeEH000658; quality=good; tableName=wgEncodeAwgTfbsSydhK562CjunIfng6hUniPk; type=narrowPeak; md5sum=e599343ee0b32d9057e51dfbe6940d15; size=157K
cell=K562	antibody=c-Jun	wgEncodeAwgTfbsSydhK562CjunUniPk.narrowPeak.gz	project=wgEncode	lab=Yale	composite=wgEncodeAwgTfbsUniform	dataType=ChipSeq	view=Peaks	treatment=None	antibody=c-Jun; control=std	dataVersion=ENCODE; Mar; 2012; Freeze; dccAccession=wgEncodeEH000620; controlId=wgEncodeEH000615; quality=good; tableName=wgEncodeAwgTfbsSydhK562CjunUniPk; type=narrowPeak; md5sum=6159820c58e84a99842a9ebbb7fa7ef1; size=188K
cell=K562	antibody=c-Myc	wgEncodeAwgTfbsSydhK562CmycIfna30UniPk.narrowPeak.gz	project=wgEncode	lab=Yale	composite=wgEncodeAwgTfbsUniform	dataType=ChipSeq	view=Peaks	treatment=IFNa30	antibody=c-Myc; control=std	dataVersion=ENCODE; Mar; 2012; Freeze; dccAccession=wgEncodeEH000659; controlId=wgEncodeEH000655; quality=good; tableName=wgEncodeAwgTfbsSydhK562CmycIfna30UniPk; type=narrowPeak; md5sum=8fd198a6c5eefc8a99e5d86e8845ed63; size=171K
cell=K562	antibody=c-Myc	wgEncodeAwgTfbsSydhK562CmycIfna6hUniPk.narrowPeak.gz	project=wgEncode	lab=Yale	composite=wgEncodeAwgTfbsUniform	dataType=ChipSeq	view=Peaks	treatment=IFNa6h	antibody=c-Myc; control=std	dataVersion=ENCODE; Mar; 2012; Freeze; dccAccession=wgEncodeEH000669; controlId=wgEncodeEH000656; quality=good; tableName=wgEncodeAwgTfbsSydhK562CmycIfna6hUniPk; type=narrowPeak; md5sum=aa14d002896a672867461e7a3380e49b; size=225K
cell=K562	antibody=c-Myc	wgEncodeAwgTfbsSydhK562CmycIfng30UniPk.narrowPeak.gz	project=wgEncode	lab=Stanford	composite=wgEncodeAwgTfbsUniform	dataType=ChipSeq	view=Peaks	treatment=IFNg30	antibody=c-Myc; control=std	dataVersion=ENCODE; Mar; 2012; Freeze; dccAccession=wgEncodeEH001867; controlId=wgEncodeEH000657; quality=good; tableName=wgEncodeAwgTfbsSydhK562CmycIfng30UniPk; type=narrowPeak; md5sum=d6817d3eddcb4179ac5169d121038e52; size=665K
cell=K562	antibody=c-Myc	wgEncodeAwgTfbsSydhK562CmycIfng6hUniPk.narrowPeak.gz	project=wgEncode	lab=Yale	composite=wgEncodeAwgTfbsUniform	dataType=ChipSeq	view=Peaks	treatment=IFNg6h	antibody=c-Myc; control=std	dataVersion=ENCODE; Mar; 2012; Freeze; dccAccession=wgEncodeEH000670; controlId=wgEncodeEH000658; quality=good; tableName=wgEncodeAwgTfbsSydhK562CmycIfng6hUniPk; type=narrowPeak; md5sum=7b05744f223172668708fbcce5af8237; size=392K
cell=K562	antibody=c-Myc	wgEncodeAwgTfbsSydhK562CmycIggrabUniPk.narrowPeak.gz	project=wgEncode	lab=Stanford	composite=wgEncodeAwgTfbsUniform	dataType=ChipSeq	view=Peaks	treatment=None	antibody=c-Myc; control=IgG-rab	dataVersion=ENCODE; Mar; 2012; Freeze; dccAccession=wgEncodeEH002800; controlId=wgEncodeEH001795; quality=good; tableName=wgEncodeAwgTfbsSydhK562CmycIggrabUniPk; type=narrowPeak; md5sum=bf4091eb41c2159c2066768f7f7285cd; size=510K
cell=K562	antibody=c-Myc	wgEncodeAwgTfbsSydhK562CmycUniPk.narrowPeak.gz	project=wgEncode	lab=Yale	composite=wgEncodeAwgTfbsUniform	dataType=ChipSeq	view=Peaks	treatment=None	antibody=c-Myc; control=std	dataVersion=ENCODE; Mar; 2012; Freeze; dccAccession=wgEncodeEH000621; controlId=wgEncodeEH000615; quality=caution; tableName=wgEncodeAwgTfbsSydhK562CmycUniPk; type=narrowPeak; md5sum=e004f3109384adafe6ad7b67280c1546; size=99K
cell=K562	antibody=COREST_(ab24166)	wgEncodeAwgTfbsSydhK562Corestab24166IggrabUniPk.narrowPeak.gz	project=wgEncode	lab=Stanford	composite=wgEncodeAwgTfbsUniform	dataType=ChipSeq	view=Peaks	treatment=None	antibody=COREST_(ab24166); control=IgG-rab	dataVersion=ENCODE; Mar; 2012; Freeze; dccAccession=wgEncodeEH002847; controlId=wgEncodeEH001795; quality=good; tableName=wgEncodeAwgTfbsSydhK562Corestab24166IggrabUniPk; type=narrowPeak; md5sum=39591c2ba843e873af136d4ce9a61a67; size=155K
cell=K562	antibody=COREST_(sc-30189)	wgEncodeAwgTfbsSydhK562Corestsc30189IggrabUniPk.narrowPeak.gz	project=wgEncode	lab=Stanford	composite=wgEncodeAwgTfbsUniform	dataType=ChipSeq	view=Peaks	treatment=None	antibody=COREST_(sc-30189); control=IgG-rab	dataVersion=ENCODE; Mar; 2012; Freeze; dccAccession=wgEncodeEH002814; controlId=wgEncodeEH001795; quality=good; tableName=wgEncodeAwgTfbsSydhK562Corestsc30189IggrabUniPk; type=narrowPeak; md5sum=9de694fa525d37b294ba3e8058a416c2; size=756K
cell=K562	antibody=CTCF_(SC-15914)	wgEncodeAwgTfbsSydhK562CtcfbIggrabUniPk.narrowPeak.gz	project=wgEncode	lab=Stanford	composite=wgEncodeAwgTfbsUniform	dataType=ChipSeq	view=Peaks	treatment=None	antibody=CTCF_(SC-15914); control=IgG-rab	dataVersion=ENCODE; Mar; 2012; Freeze; dccAccession=wgEncodeEH002797; controlId=wgEncodeEH001795; quality=good; tableName=wgEncodeAwgTfbsSydhK562CtcfbIggrabUniPk; type=narrowPeak; md5sum=3f6fc0d71ad6665da36736c1edf0318b; size=1.1M
cell=K562	antibody=E2F4	wgEncodeAwgTfbsSydhK562E2f4UcdUniPk.narrowPeak.gz	project=wgEncode	lab=USC	composite=wgEncodeAwgTfbsUniform	dataType=ChipSeq	view=Peaks	treatment=None	antibody=E2F4; control=UCDavis	dataVersion=ENCODE; Mar; 2012; Freeze; dccAccession=wgEncodeEH000671; controlId=wgEncodeEH000672; quality=good; tableName=wgEncodeAwgTfbsSydhK562E2f4UcdUniPk; type=narrowPeak; md5sum=a4e07b9cd5d57bd0edadcaa61350af70; size=157K
cell=K562	antibody=E2F6	wgEncodeAwgTfbsSydhK562E2f6UcdUniPk.narrowPeak.gz	project=wgEncode	lab=USC	composite=wgEncodeAwgTfbsUniform	dataType=ChipSeq	view=Peaks	treatment=None	antibody=E2F6; control=UCDavis	dataVersion=ENCODE; Mar; 2012; Freeze; dccAccession=wgEncodeEH000676; controlId=wgEncodeEH000672; quality=good; tableName=wgEncodeAwgTfbsSydhK562E2f6UcdUniPk; type=narrowPeak; md5sum=57ea346b6aa8faca6a7c1143566ac6c9; size=322K
cell=K562	antibody=ELK1_(1277-1)	wgEncodeAwgTfbsSydhK562Elk112771IggrabUniPk.narrowPeak.gz	project=wgEncode	lab=Stanford	composite=wgEncodeAwgTfbsUniform	dataType=ChipSeq	view=Peaks	treatment=None	antibody=ELK1_(1277-1); control=IgG-rab	dataVersion=ENCODE; Mar; 2012; Freeze; dccAccession=wgEncodeEH003356; controlId=wgEncodeEH001795; quality=caution; tableName=wgEncodeAwgTfbsSydhK562Elk112771IggrabUniPk; type=narrowPeak; md5sum=0d3a49d4d2bf98fda9a34530ad1ab37c; size=70K
cell=K562	antibody=GATA-1	wgEncodeAwgTfbsSydhK562Gata1UcdUniPk.narrowPeak.gz	project=wgEncode	lab=USC	composite=wgEncodeAwgTfbsUniform	dataType=ChipSeq	view=Peaks	treatment=None	antibody=GATA-1; control=UCDavis	dataVersion=ENCODE; Mar; 2012; Freeze; dccAccession=wgEncodeEH000638; controlId=wgEncodeEH000672; quality=good; tableName=wgEncodeAwgTfbsSydhK562Gata1UcdUniPk; type=narrowPeak; md5sum=5c23409d702df66e0f9f6d49b33c09fc; size=79K
cell=K562	antibody=GATA-2	wgEncodeAwgTfbsSydhK562Gata2UcdUniPk.narrowPeak.gz	project=wgEncode	lab=USC	composite=wgEncodeAwgTfbsUniform	dataType=ChipSeq	view=Peaks	treatment=None	antibody=GATA-2; control=UCDavis	dataVersion=ENCODE; Mar; 2012; Freeze; dccAccession=wgEncodeEH000683; controlId=wgEncodeEH000672; quality=good; tableName=wgEncodeAwgTfbsSydhK562Gata2UcdUniPk; type=narrowPeak; md5sum=d8a5c4c804e81003b62d935342fc3d90; size=205K
cell=K562	antibody=GTF2B	wgEncodeAwgTfbsSydhK562Gtf2bUniPk.narrowPeak.gz	project=wgEncode	lab=Harvard	composite=wgEncodeAwgTfbsUniform	dataType=ChipSeq	view=Peaks	treatment=None	antibody=GTF2B; control=std	dataVersion=ENCODE; Mar; 2012; Freeze; dccAccession=wgEncodeEH000703; controlId=wgEncodeEH000615; quality=good; tableName=wgEncodeAwgTfbsSydhK562Gtf2bUniPk; type=narrowPeak; md5sum=2af8a0d0b64211340ab010313090d495; size=72K
cell=K562	antibody=GTF2F1_(AB28179)	wgEncodeAwgTfbsSydhK562Gtf2f1ab28179IggrabUniPk.narrowPeak.gz	project=wgEncode	lab=Stanford	composite=wgEncodeAwgTfbsUniform	dataType=ChipSeq	view=Peaks	treatment=None	antibody=GTF2F1_(AB28179); control=IgG-rab	dataVersion=ENCODE; Mar; 2012; Freeze; dccAccession=wgEncodeEH001823; controlId=wgEncodeEH001795; quality=caution; tableName=wgEncodeAwgTfbsSydhK562Gtf2f1ab28179IggrabUniPk; type=narrowPeak; md5sum=28257b38b40809140b20425f50b5f4f3; size=94K
cell=K562	antibody=HMGN3	wgEncodeAwgTfbsSydhK562Hmgn3UniPk.narrowPeak.gz	project=wgEncode	lab=Harvard	composite=wgEncodeAwgTfbsUniform	dataType=ChipSeq	view=Peaks	treatment=None	antibody=HMGN3; control=std	dataVersion=ENCODE; Mar; 2012; Freeze; dccAccession=wgEncodeEH001863; controlId=wgEncodeEH000615; quality=good; tableName=wgEncodeAwgTfbsSydhK562Hmgn3UniPk; type=narrowPeak; md5sum=c6cbf8a4780cdd21e1013a7a1d5909f7; size=314K
cell=K562	antibody=Ini1	wgEncodeAwgTfbsSydhK562Ini1IggmusUniPk.narrowPeak.gz	project=wgEncode	lab=Stanford	composite=wgEncodeAwgTfbsUniform	dataType=ChipSeq	view=Peaks	treatment=None	antibody=Ini1; control=IgG-mus	dataVersion=ENCODE; Mar; 2012; Freeze; dccAccession=wgEncodeEH000725; controlId=wgEncodeEH000726; quality=caution; tableName=wgEncodeAwgTfbsSydhK562Ini1IggmusUniPk; type=narrowPeak; md5sum=873b5971de5a2ae9f2d55ca7a18a36fc; size=38K
cell=K562	antibody=IRF1	wgEncodeAwgTfbsSydhK562Irf1Ifna30UniPk.narrowPeak.gz	project=wgEncode	lab=Stanford	composite=wgEncodeAwgTfbsUniform	dataType=ChipSeq	view=Peaks	treatment=IFNa30	antibody=IRF1; control=std	dataVersion=ENCODE; Mar; 2012; Freeze; dccAccession=wgEncodeEH001865; controlId=wgEncodeEH000655; quality=good; tableName=wgEncodeAwgTfbsSydhK562Irf1Ifna30UniPk; type=narrowPeak; md5sum=3157329a64d818a0c23d87686943ccc3; size=35K
cell=K562	antibody=IRF1	wgEncodeAwgTfbsSydhK562Irf1Ifna6hUniPk.narrowPeak.gz	project=wgEncode	lab=Stanford	composite=wgEncodeAwgTfbsUniform	dataType=ChipSeq	view=Peaks	treatment=IFNa6h	antibody=IRF1; control=std	dataVersion=ENCODE; Mar; 2012; Freeze; dccAccession=wgEncodeEH002798; controlId=wgEncodeEH000656; quality=good; tableName=wgEncodeAwgTfbsSydhK562Irf1Ifna6hUniPk; type=narrowPeak; md5sum=890683c293731ab8bcd604cb6eb7b28c; size=213K
cell=K562	antibody=IRF1	wgEncodeAwgTfbsSydhK562Irf1Ifng30UniPk.narrowPeak.gz	project=wgEncode	lab=Stanford	composite=wgEncodeAwgTfbsUniform	dataType=ChipSeq	view=Peaks	treatment=IFNg30	antibody=IRF1; control=std	dataVersion=ENCODE; Mar; 2012; Freeze; dccAccession=wgEncodeEH002799; controlId=wgEncodeEH000657; quality=good; tableName=wgEncodeAwgTfbsSydhK562Irf1Ifng30UniPk; type=narrowPeak; md5sum=3a5a27108fac6f2d20f3f551c25a3c3f; size=260K
cell=K562	antibody=IRF1	wgEncodeAwgTfbsSydhK562Irf1Ifng6hUniPk.narrowPeak.gz	project=wgEncode	lab=Stanford	composite=wgEncodeAwgTfbsUniform	dataType=ChipSeq	view=Peaks	treatment=IFNg6h	antibody=IRF1; control=std	dataVersion=ENCODE; Mar; 2012; Freeze; dccAccession=wgEncodeEH001866; controlId=wgEncodeEH000658; quality=good; tableName=wgEncodeAwgTfbsSydhK562Irf1Ifng6hUniPk; type=narrowPeak; md5sum=cb432797b4b2530462b570f2fab7bf09; size=275K
cell=K562	antibody=JunD	wgEncodeAwgTfbsSydhK562JundIggrabUniPk.narrowPeak.gz	project=wgEncode	lab=Stanford	composite=wgEncodeAwgTfbsUniform	dataType=ChipSeq	view=Peaks	treatment=None	antibody=JunD; control=IgG-rab	dataVersion=ENCODE; Mar; 2012; Freeze; dccAccession=wgEncodeEH002164; controlId=wgEncodeEH001795; quality=good; tableName=wgEncodeAwgTfbsSydhK562JundIggrabUniPk; type=narrowPeak; md5sum=b0042eea793dc0ab227a1cc603bb0d51; size=771K
cell=K562	antibody=KAP1	wgEncodeAwgTfbsSydhK562Kap1UcdUniPk.narrowPeak.gz	project=wgEncode	lab=USC	composite=wgEncodeAwgTfbsUniform	dataType=ChipSeq	view=Peaks	treatment=None	antibody=KAP1; control=UCDavis	dataVersion=ENCODE; Mar; 2012; Freeze; dccAccession=wgEncodeEH001764; controlId=wgEncodeEH000672; quality=good; tableName=wgEncodeAwgTfbsSydhK562Kap1UcdUniPk; type=narrowPeak; md5sum=edcfaf55f6c378a87cd87cb201700fad; size=128K
cell=K562	antibody=MafF_(M8194)	wgEncodeAwgTfbsSydhK562MaffIggrabUniPk.narrowPeak.gz	project=wgEncode	lab=Stanford	composite=wgEncodeAwgTfbsUniform	dataType=ChipSeq	view=Peaks	treatment=None	antibody=MafF_(M8194); control=IgG-rab	dataVersion=ENCODE; Mar; 2012; Freeze; dccAccession=wgEncodeEH002804; controlId=wgEncodeEH001795; quality=good; tableName=wgEncodeAwgTfbsSydhK562MaffIggrabUniPk; type=narrowPeak; md5sum=0d535e4e5c04e2ed740bbe9db46cc9e0; size=544K
cell=K562	antibody=MafK_(ab50322)	wgEncodeAwgTfbsSydhK562Mafkab50322IggrabUniPk.narrowPeak.gz	project=wgEncode	lab=Stanford	composite=wgEncodeAwgTfbsUniform	dataType=ChipSeq	view=Peaks	treatment=None	antibody=MafK_(ab50322); control=IgG-rab	dataVersion=ENCODE; Mar; 2012; Freeze; dccAccession=wgEncodeEH001844; controlId=wgEncodeEH001795; quality=good; tableName=wgEncodeAwgTfbsSydhK562Mafkab50322IggrabUniPk; type=narrowPeak; md5sum=446f66ea10ab3646bf4224888218d192; size=480K
cell=K562	antibody=Max	wgEncodeAwgTfbsSydhK562MaxIggrabUniPk.narrowPeak.gz	project=wgEncode	lab=Stanford	composite=wgEncodeAwgTfbsUniform	dataType=ChipSeq	view=Peaks	treatment=None	antibody=Max; control=IgG-rab	dataVersion=ENCODE; Mar; 2012; Freeze; dccAccession=wgEncodeEH002869; controlId=wgEncodeEH001795; quality=good; tableName=wgEncodeAwgTfbsSydhK562MaxIggrabUniPk; type=narrowPeak; md5sum=f8ce6e1964e1eb6b45232581648ceb43; size=619K
cell=K562	antibody=MAZ_(ab85725)	wgEncodeAwgTfbsSydhK562Mazab85725IggrabUniPk.narrowPeak.gz	project=wgEncode	lab=Stanford	composite=wgEncodeAwgTfbsUniform	dataType=ChipSeq	view=Peaks	treatment=None	antibody=MAZ_(ab85725); control=IgG-rab	dataVersion=ENCODE; Mar; 2012; Freeze; dccAccession=wgEncodeEH002862; controlId=wgEncodeEH001795; quality=good; tableName=wgEncodeAwgTfbsSydhK562Mazab85725IggrabUniPk; type=narrowPeak; md5sum=aa11d12a924d2d9c5b930e9466bb905a; size=705K
cell=K562	antibody=Mxi1_(AF4185)	wgEncodeAwgTfbsSydhK562Mxi1af4185IggrabUniPk.narrowPeak.gz	project=wgEncode	lab=Stanford	composite=wgEncodeAwgTfbsUniform	dataType=ChipSeq	view=Peaks	treatment=None	antibody=Mxi1_(AF4185); control=IgG-rab	dataVersion=ENCODE; Mar; 2012; Freeze; dccAccession=wgEncodeEH001827; controlId=wgEncodeEH001795; quality=good; tableName=wgEncodeAwgTfbsSydhK562Mxi1af4185IggrabUniPk; type=narrowPeak; md5sum=305d3f53e1c4918e54b230b03480a26c; size=164K
cell=K562	antibody=NELFe	wgEncodeAwgTfbsSydhK562NelfeUniPk.narrowPeak.gz	project=wgEncode	lab=Harvard	composite=wgEncodeAwgTfbsUniform	dataType=ChipSeq	view=Peaks	treatment=None	antibody=NELFe; control=std	dataVersion=ENCODE; Mar; 2012; Freeze; dccAccession=wgEncodeEH000701; controlId=wgEncodeEH000615; quality=caution; tableName=wgEncodeAwgTfbsSydhK562NelfeUniPk; type=narrowPeak; md5sum=6b89ea234be625de3e26c8a85ef117e7; size=13K
cell=K562	antibody=NF-E2	wgEncodeAwgTfbsSydhK562Nfe2UniPk.narrowPeak.gz	project=wgEncode	lab=Yale	composite=wgEncodeAwgTfbsUniform	dataType=ChipSeq	view=Peaks	treatment=None	antibody=NF-E2; control=std	dataVersion=ENCODE; Mar; 2012; Freeze; dccAccession=wgEncodeEH000624; controlId=wgEncodeEH000615; quality=good; tableName=wgEncodeAwgTfbsSydhK562Nfe2UniPk; type=narrowPeak; md5sum=2ebbfd4ecb4feb211141f6078f4ccba8; size=53K
cell=K562	antibody=NF-YA	wgEncodeAwgTfbsSydhK562NfyaUniPk.narrowPeak.gz	project=wgEncode	lab=Stanford	composite=wgEncodeAwgTfbsUniform	dataType=ChipSeq	view=Peaks	treatment=None	antibody=NF-YA; control=std	dataVersion=ENCODE; Mar; 2012; Freeze; dccAccession=wgEncodeEH002021; controlId=wgEncodeEH000615; quality=good; tableName=wgEncodeAwgTfbsSydhK562NfyaUniPk; type=narrowPeak; md5sum=e1efaa75dcdd64f9d4da35567de9b0d1; size=96K
cell=K562	antibody=NF-YB	wgEncodeAwgTfbsSydhK562NfybUniPk.narrowPeak.gz	project=wgEncode	lab=Stanford	composite=wgEncodeAwgTfbsUniform	dataType=ChipSeq	view=Peaks	treatment=None	antibody=NF-YB; control=std	dataVersion=ENCODE; Mar; 2012; Freeze; dccAccession=wgEncodeEH002024; controlId=wgEncodeEH000615; quality=good; tableName=wgEncodeAwgTfbsSydhK562NfybUniPk; type=narrowPeak; md5sum=a856cc6bdc1c10f8b8879de78da753e8; size=203K
cell=K562	antibody=Nrf1	wgEncodeAwgTfbsSydhK562Nrf1IggrabUniPk.narrowPeak.gz	project=wgEncode	lab=Stanford	composite=wgEncodeAwgTfbsUniform	dataType=ChipSeq	view=Peaks	treatment=None	antibody=Nrf1; control=IgG-rab	dataVersion=ENCODE; Mar; 2012; Freeze; dccAccession=wgEncodeEH001796; controlId=wgEncodeEH001795; quality=good; tableName=wgEncodeAwgTfbsSydhK562Nrf1IggrabUniPk; type=narrowPeak; md5sum=d483eca5fef375fb78eb2aaeedf6c7b0; size=108K
cell=K562	antibody=p300	wgEncodeAwgTfbsSydhK562P300IggrabUniPk.narrowPeak.gz	project=wgEncode	lab=Stanford	composite=wgEncodeAwgTfbsUniform	dataType=ChipSeq	view=Peaks	treatment=None	antibody=p300; control=IgG-rab	dataVersion=ENCODE; Mar; 2012; Freeze; dccAccession=wgEncodeEH002834; controlId=wgEncodeEH001795; quality=good; tableName=wgEncodeAwgTfbsSydhK562P300IggrabUniPk; type=narrowPeak; md5sum=3fdb7f80486d16d0b33b1975e29b2a57; size=548K
cell=K562	antibody=Pol2	wgEncodeAwgTfbsSydhK562Pol2Ifna30UniPk.narrowPeak.gz	project=wgEncode	lab=Yale	composite=wgEncodeAwgTfbsUniform	dataType=ChipSeq	view=Peaks	treatment=IFNa30	antibody=Pol2; control=std	dataVersion=ENCODE; Mar; 2012; Freeze; dccAccession=wgEncodeEH000660; controlId=wgEncodeEH000655; quality=good; tableName=wgEncodeAwgTfbsSydhK562Pol2Ifna30UniPk; type=narrowPeak; md5sum=0e44098fb1ac7c26bd8c56596d64d3e6; size=271K
cell=K562	antibody=Pol2	wgEncodeAwgTfbsSydhK562Pol2Ifna6hUniPk.narrowPeak.gz	project=wgEncode	lab=Yale	composite=wgEncodeAwgTfbsUniform	dataType=ChipSeq	view=Peaks	treatment=IFNa6h	antibody=Pol2; control=std	dataVersion=ENCODE; Mar; 2012; Freeze; dccAccession=wgEncodeEH000661; controlId=wgEncodeEH000656; quality=good; tableName=wgEncodeAwgTfbsSydhK562Pol2Ifna6hUniPk; type=narrowPeak; md5sum=c59011a621404164875c91bba461ed08; size=266K
cell=K562	antibody=Pol2	wgEncodeAwgTfbsSydhK562Pol2Ifng30UniPk.narrowPeak.gz	project=wgEncode	lab=Stanford	composite=wgEncodeAwgTfbsUniform	dataType=ChipSeq	view=Peaks	treatment=IFNg30	antibody=Pol2; control=std	dataVersion=ENCODE; Mar; 2012; Freeze; dccAccession=wgEncodeEH000704; controlId=wgEncodeEH000657; quality=good; tableName=wgEncodeAwgTfbsSydhK562Pol2Ifng30UniPk; type=narrowPeak; md5sum=8a8b733833e36c31498c622b7329fb72; size=362K
cell=K562	antibody=Pol2	wgEncodeAwgTfbsSydhK562Pol2Ifng6hUniPk.narrowPeak.gz	project=wgEncode	lab=Yale	composite=wgEncodeAwgTfbsUniform	dataType=ChipSeq	view=Peaks	treatment=IFNg6h	antibody=Pol2; control=std	dataVersion=ENCODE; Mar; 2012; Freeze; dccAccession=wgEncodeEH000662; controlId=wgEncodeEH000658; quality=good; tableName=wgEncodeAwgTfbsSydhK562Pol2Ifng6hUniPk; type=narrowPeak; md5sum=b65408826f18499d2836452c46f99673; size=332K
cell=K562	antibody=Pol2	wgEncodeAwgTfbsSydhK562Pol2IggmusUniPk.narrowPeak.gz	project=wgEncode	lab=Stanford	composite=wgEncodeAwgTfbsUniform	dataType=ChipSeq	view=Peaks	treatment=None	antibody=Pol2; control=IgG-mus	dataVersion=ENCODE; Mar; 2012; Freeze; dccAccession=wgEncodeEH000727; controlId=wgEncodeEH000726; quality=good; tableName=wgEncodeAwgTfbsSydhK562Pol2IggmusUniPk; type=narrowPeak; md5sum=3eb7d71a97a1c43bb6969f7e86b983d0; size=197K
cell=K562	antibody=Pol2	wgEncodeAwgTfbsSydhK562Pol2UniPk.narrowPeak.gz	project=wgEncode	lab=Yale	composite=wgEncodeAwgTfbsUniform	dataType=ChipSeq	view=Peaks	treatment=None	antibody=Pol2; control=std	dataVersion=ENCODE; Mar; 2012; Freeze; dccAccession=wgEncodeEH000616; controlId=wgEncodeEH000615; quality=good; tableName=wgEncodeAwgTfbsSydhK562Pol2UniPk; type=narrowPeak; md5sum=f49466561521e7c01606c015a247e3ba; size=365K
cell=K562	antibody=Pol2(phosphoS2)	wgEncodeAwgTfbsSydhK562Pol2s2IggrabUniPk.narrowPeak.gz	project=wgEncode	lab=Stanford	composite=wgEncodeAwgTfbsUniform	dataType=ChipSeq	view=Peaks	treatment=None	antibody=Pol2(phosphoS2); control=IgG-rab	dataVersion=ENCODE; Mar; 2012; Freeze; dccAccession=wgEncodeEH002833; controlId=wgEncodeEH001795; quality=good; tableName=wgEncodeAwgTfbsSydhK562Pol2s2IggrabUniPk; type=narrowPeak; md5sum=9d79cd449dfee5850617abaca4dbc120; size=111K
cell=K562	antibody=Pol2(phosphoS2)	wgEncodeAwgTfbsSydhK562Pol2s2UniPk.narrowPeak.gz	project=wgEncode	lab=Stanford	composite=wgEncodeAwgTfbsUniform	dataType=ChipSeq	view=Peaks	treatment=None	antibody=Pol2(phosphoS2); control=std	dataVersion=ENCODE; Mar; 2012; Freeze; dccAccession=wgEncodeEH001805; controlId=wgEncodeEH000615; quality=caution; tableName=wgEncodeAwgTfbsSydhK562Pol2s2UniPk; type=narrowPeak; md5sum=e9761e3a4f8848df583fd26626c95576; size=44K
cell=K562	antibody=Pol3	wgEncodeAwgTfbsSydhK562Pol3UniPk.narrowPeak.gz	project=wgEncode	lab=Stanford	composite=wgEncodeAwgTfbsUniform	dataType=ChipSeq	view=Peaks	treatment=None	antibody=Pol3; control=std	dataVersion=ENCODE; Mar; 2012; Freeze; dccAccession=wgEncodeEH000694; controlId=wgEncodeEH000615; quality=caution; tableName=wgEncodeAwgTfbsSydhK562Pol3UniPk; type=narrowPeak; md5sum=d0acd0226bba90e50e97b627d6d05383; size=4.6K
cell=K562	antibody=Rad21	wgEncodeAwgTfbsSydhK562Rad21UniPk.narrowPeak.gz	project=wgEncode	lab=Yale	composite=wgEncodeAwgTfbsUniform	dataType=ChipSeq	view=Peaks	treatment=None	antibody=Rad21; control=std	dataVersion=ENCODE; Mar; 2012; Freeze; dccAccession=wgEncodeEH000649; controlId=wgEncodeEH000615; quality=caution; tableName=wgEncodeAwgTfbsSydhK562Rad21UniPk; type=narrowPeak; md5sum=6e40ef1fe23519e78e2dc834fe67da5d; size=360K
cell=K562	antibody=RFX5_(200-401-194)	wgEncodeAwgTfbsSydhK562Rfx5IggrabUniPk.narrowPeak.gz	project=wgEncode	lab=Stanford	composite=wgEncodeAwgTfbsUniform	dataType=ChipSeq	view=Peaks	treatment=None	antibody=RFX5_(200-401-194); control=IgG-rab	dataVersion=ENCODE; Mar; 2012; Freeze; dccAccession=wgEncodeEH002033; controlId=wgEncodeEH001795; quality=good; tableName=wgEncodeAwgTfbsSydhK562Rfx5IggrabUniPk; type=narrowPeak; md5sum=77eeb9ddf3a1a113dd0c254ca9d7cc19; size=57K
cell=K562	antibody=RPC155	wgEncodeAwgTfbsSydhK562Rpc155UniPk.narrowPeak.gz	project=wgEncode	lab=Harvard	composite=wgEncodeAwgTfbsUniform	dataType=ChipSeq	view=Peaks	treatment=None	antibody=RPC155; control=std	dataVersion=ENCODE; Mar; 2012; Freeze; dccAccession=wgEncodeEH000680; controlId=wgEncodeEH000615; quality=caution; tableName=wgEncodeAwgTfbsSydhK562Rpc155UniPk; type=narrowPeak; md5sum=01cd44be4da70bb06ff913df63faa7f1; size=30K
cell=K562	antibody=SETDB1	wgEncodeAwgTfbsSydhK562Setdb1MnasedUcdUniPk.narrowPeak.gz	project=wgEncode	lab=USC	composite=wgEncodeAwgTfbsUniform	dataType=ChipSeq	view=Peaks	treatment=MNaseD	antibody=SETDB1; control=UCDavis	dataVersion=ENCODE; Mar; 2012; Freeze; dccAccession=wgEncodeEH000769; controlId=wgEncodeEH000672; quality=good; tableName=wgEncodeAwgTfbsSydhK562Setdb1MnasedUcdUniPk; type=narrowPeak; md5sum=ea722f8f87eaf9e752a7da6a008872eb; size=74K
cell=K562	antibody=SETDB1	wgEncodeAwgTfbsSydhK562Setdb1UcdUniPk.narrowPeak.gz	project=wgEncode	lab=USC	composite=wgEncodeAwgTfbsUniform	dataType=ChipSeq	view=Peaks	treatment=None	antibody=SETDB1; control=UCDavis	dataVersion=ENCODE; Mar; 2012; Freeze; dccAccession=wgEncodeEH000677; controlId=wgEncodeEH000672; quality=good; tableName=wgEncodeAwgTfbsSydhK562Setdb1UcdUniPk; type=narrowPeak; md5sum=6a50701cff52b3c8745c55edb9e7ed2a; size=87K
cell=K562	antibody=SIRT6	wgEncodeAwgTfbsSydhK562Sirt6UniPk.narrowPeak.gz	project=wgEncode	lab=Harvard	composite=wgEncodeAwgTfbsUniform	dataType=ChipSeq	view=Peaks	treatment=None	antibody=SIRT6; control=std	dataVersion=ENCODE; Mar; 2012; Freeze; dccAccession=wgEncodeEH000681; controlId=wgEncodeEH000615; quality=good; tableName=wgEncodeAwgTfbsSydhK562Sirt6UniPk; type=narrowPeak; md5sum=7b33c21410691df9c888275d376b07f2; size=58K
cell=K562	antibody=SMC3_(ab9263)	wgEncodeAwgTfbsSydhK562Smc3ab9263IggrabUniPk.narrowPeak.gz	project=wgEncode	lab=Stanford	composite=wgEncodeAwgTfbsUniform	dataType=ChipSeq	view=Peaks	treatment=None	antibody=SMC3_(ab9263); control=IgG-rab	dataVersion=ENCODE; Mar; 2012; Freeze; dccAccession=wgEncodeEH001845; controlId=wgEncodeEH001795; quality=good; tableName=wgEncodeAwgTfbsSydhK562Smc3ab9263IggrabUniPk; type=narrowPeak; md5sum=ceb3bbf6a4e88da58f1061b98888ba82; size=527K
cell=K562	antibody=STAT1	wgEncodeAwgTfbsSydhK562Stat1Ifna30UniPk.narrowPeak.gz	project=wgEncode	lab=Yale	composite=wgEncodeAwgTfbsUniform	dataType=ChipSeq	view=Peaks	treatment=IFNa30	antibody=STAT1; control=std	dataVersion=ENCODE; Mar; 2012; Freeze; dccAccession=wgEncodeEH000663; controlId=wgEncodeEH000655; quality=good; tableName=wgEncodeAwgTfbsSydhK562Stat1Ifna30UniPk; type=narrowPeak; md5sum=9a183f7dc8ff8efb12c8edca8d236919; size=40K
cell=K562	antibody=STAT1	wgEncodeAwgTfbsSydhK562Stat1Ifna6hUniPk.narrowPeak.gz	project=wgEncode	lab=Yale	composite=wgEncodeAwgTfbsUniform	dataType=ChipSeq	view=Peaks	treatment=IFNa6h	antibody=STAT1; control=std	dataVersion=ENCODE; Mar; 2012; Freeze; dccAccession=wgEncodeEH000664; controlId=wgEncodeEH000656; quality=good; tableName=wgEncodeAwgTfbsSydhK562Stat1Ifna6hUniPk; type=narrowPeak; md5sum=38f51a3d1f14c366d6d98dee760e160b; size=37K
cell=K562	antibody=STAT1	wgEncodeAwgTfbsSydhK562Stat1Ifng30UniPk.narrowPeak.gz	project=wgEncode	lab=Stanford	composite=wgEncodeAwgTfbsUniform	dataType=ChipSeq	view=Peaks	treatment=IFNg30	antibody=STAT1; control=std	dataVersion=ENCODE; Mar; 2012; Freeze; dccAccession=wgEncodeEH000760; controlId=wgEncodeEH000657; quality=good; tableName=wgEncodeAwgTfbsSydhK562Stat1Ifng30UniPk; type=narrowPeak; md5sum=76ffd3c78a73f05373501d47bff11caf; size=54K
cell=K562	antibody=STAT1	wgEncodeAwgTfbsSydhK562Stat1Ifng6hUniPk.narrowPeak.gz	project=wgEncode	lab=Stanford	composite=wgEncodeAwgTfbsUniform	dataType=ChipSeq	view=Peaks	treatment=IFNg6h	antibody=STAT1; control=std	dataVersion=ENCODE; Mar; 2012; Freeze; dccAccession=wgEncodeEH000761; controlId=wgEncodeEH000658; quality=good; tableName=wgEncodeAwgTfbsSydhK562Stat1Ifng6hUniPk; type=narrowPeak; md5sum=92ceb2634869722ca7b31beaac26eecb; size=48K
cell=K562	antibody=STAT2	wgEncodeAwgTfbsSydhK562Stat2Ifna30UniPk.narrowPeak.gz	project=wgEncode	lab=Yale	composite=wgEncodeAwgTfbsUniform	dataType=ChipSeq	view=Peaks	treatment=IFNa30	antibody=STAT2; control=std	dataVersion=ENCODE; Mar; 2012; Freeze; dccAccession=wgEncodeEH000665; controlId=wgEncodeEH000655; quality=good; tableName=wgEncodeAwgTfbsSydhK562Stat2Ifna30UniPk; type=narrowPeak; md5sum=cf4a4f5f234be5d89c1fba1e100fdfb4; size=76K
cell=K562	antibody=STAT2	wgEncodeAwgTfbsSydhK562Stat2Ifna6hUniPk.narrowPeak.gz	project=wgEncode	lab=Yale	composite=wgEncodeAwgTfbsUniform	dataType=ChipSeq	view=Peaks	treatment=IFNa6h	antibody=STAT2; control=std	dataVersion=ENCODE; Mar; 2012; Freeze; dccAccession=wgEncodeEH000666; controlId=wgEncodeEH000656; quality=good; tableName=wgEncodeAwgTfbsSydhK562Stat2Ifna6hUniPk; type=narrowPeak; md5sum=eed4a662a785e52aa2b91eea5b7e1d17; size=51K
cell=K562	antibody=TAL1_(SC-12984)	wgEncodeAwgTfbsSydhK562Tal1sc12984IggmusUniPk.narrowPeak.gz	project=wgEncode	lab=Stanford	composite=wgEncodeAwgTfbsUniform	dataType=ChipSeq	view=Peaks	treatment=None	antibody=TAL1_(SC-12984); control=IgG-mus	dataVersion=ENCODE; Mar; 2012; Freeze; dccAccession=wgEncodeEH001824; controlId=wgEncodeEH000726; quality=good; tableName=wgEncodeAwgTfbsSydhK562Tal1sc12984IggmusUniPk; type=narrowPeak; md5sum=5aa2cc9f097a3abca9e584c5a70644d4; size=618K
cell=K562	antibody=TBLR1_(ab24550)	wgEncodeAwgTfbsSydhK562Tblr1ab24550IggrabUniPk.narrowPeak.gz	project=wgEncode	lab=Stanford	composite=wgEncodeAwgTfbsUniform	dataType=ChipSeq	view=Peaks	treatment=None	antibody=TBLR1_(ab24550); control=IgG-rab	dataVersion=ENCODE; Mar; 2012; Freeze; dccAccession=wgEncodeEH002849; controlId=wgEncodeEH001795; quality=good; tableName=wgEncodeAwgTfbsSydhK562Tblr1ab24550IggrabUniPk; type=narrowPeak; md5sum=0bc4e6711b3176b25ed8b1f5b0fc384a; size=130K
cell=K562	antibody=TBLR1_(NB600-270)	wgEncodeAwgTfbsSydhK562Tblr1nb600270IggrabUniPk.narrowPeak.gz	project=wgEncode	lab=Stanford	composite=wgEncodeAwgTfbsUniform	dataType=ChipSeq	view=Peaks	treatment=None	antibody=TBLR1_(NB600-270); control=IgG-rab	dataVersion=ENCODE; Mar; 2012; Freeze; dccAccession=wgEncodeEH002848; controlId=wgEncodeEH001795; quality=good; tableName=wgEncodeAwgTfbsSydhK562Tblr1nb600270IggrabUniPk; type=narrowPeak; md5sum=bb065c0810b347146d9ee59c0cc08328; size=187K
cell=K562	antibody=TBP	wgEncodeAwgTfbsSydhK562TbpIggmusUniPk.narrowPeak.gz	project=wgEncode	lab=Stanford	composite=wgEncodeAwgTfbsUniform	dataType=ChipSeq	view=Peaks	treatment=None	antibody=TBP; control=IgG-mus	dataVersion=ENCODE; Mar; 2012; Freeze; dccAccession=wgEncodeEH001825; controlId=wgEncodeEH000726; quality=good; tableName=wgEncodeAwgTfbsSydhK562TbpIggmusUniPk; type=narrowPeak; md5sum=2fcac2a7bb71a2161a70d0a344eb56cd; size=442K
cell=K562	antibody=TFIIIC-110	wgEncodeAwgTfbsSydhK562Tf3c110UniPk.narrowPeak.gz	project=wgEncode	lab=Harvard	composite=wgEncodeAwgTfbsUniform	dataType=ChipSeq	view=Peaks	treatment=None	antibody=TFIIIC-110; control=std	dataVersion=ENCODE; Mar; 2012; Freeze; dccAccession=wgEncodeEH000748; controlId=wgEncodeEH000615; quality=caution; tableName=wgEncodeAwgTfbsSydhK562Tf3c110UniPk; type=narrowPeak; md5sum=681a04e51adecddaf94faf16273161ed; size=39K
cell=K562	antibody=TR4	wgEncodeAwgTfbsSydhK562Tr4UcdUniPk.narrowPeak.gz	project=wgEncode	lab=USC	composite=wgEncodeAwgTfbsUniform	dataType=ChipSeq	view=Peaks	treatment=None	antibody=TR4; control=UCDavis	dataVersion=ENCODE; Mar; 2012; Freeze; dccAccession=wgEncodeEH000682; controlId=wgEncodeEH000672; quality=caution; tableName=wgEncodeAwgTfbsSydhK562Tr4UcdUniPk; type=narrowPeak; md5sum=c1e3a39b2dd6cad0ac797d5a1d59f920; size=16K
cell=K562	antibody=UBF_(sc-13125)	wgEncodeAwgTfbsSydhK562Ubfsc13125IggmusUniPk.narrowPeak.gz	project=wgEncode	lab=Stanford	composite=wgEncodeAwgTfbsUniform	dataType=ChipSeq	view=Peaks	treatment=None	antibody=UBF_(sc-13125); control=IgG-mus	dataVersion=ENCODE; Mar; 2012; Freeze; dccAccession=wgEncodeEH002863; controlId=wgEncodeEH000726; quality=good; tableName=wgEncodeAwgTfbsSydhK562Ubfsc13125IggmusUniPk; type=narrowPeak; md5sum=c3da0640bd79681e4e0416f5e2142782; size=155K
cell=K562	antibody=UBTF_(SAB1404509)	wgEncodeAwgTfbsSydhK562Ubtfsab1404509IggmusUniPk.narrowPeak.gz	project=wgEncode	lab=Stanford	composite=wgEncodeAwgTfbsUniform	dataType=ChipSeq	view=Peaks	treatment=None	antibody=UBTF_(SAB1404509); control=IgG-mus	dataVersion=ENCODE; Mar; 2012; Freeze; dccAccession=wgEncodeEH002850; controlId=wgEncodeEH000726; quality=good; tableName=wgEncodeAwgTfbsSydhK562Ubtfsab1404509IggmusUniPk; type=narrowPeak; md5sum=1243d9b726c2b1f23a6915cd62a47e17; size=344K
cell=K562	antibody=USF2	wgEncodeAwgTfbsSydhK562Usf2IggrabUniPk.narrowPeak.gz	project=wgEncode	lab=Stanford	composite=wgEncodeAwgTfbsUniform	dataType=ChipSeq	view=Peaks	treatment=None	antibody=USF2; control=IgG-rab	dataVersion=ENCODE; Mar; 2012; Freeze; dccAccession=wgEncodeEH001797; controlId=wgEncodeEH001795; quality=good; tableName=wgEncodeAwgTfbsSydhK562Usf2IggrabUniPk; type=narrowPeak; md5sum=6b9abdd7b7e99f97692e37c29a764cb9; size=81K
cell=K562	antibody=YY1	wgEncodeAwgTfbsSydhK562Yy1UcdUniPk.narrowPeak.gz	project=wgEncode	lab=USC	composite=wgEncodeAwgTfbsUniform	dataType=ChipSeq	view=Peaks	treatment=None	antibody=YY1; control=UCDavis	dataVersion=ENCODE; Mar; 2012; Freeze; dccAccession=wgEncodeEH000684; controlId=wgEncodeEH000672; quality=caution; tableName=wgEncodeAwgTfbsSydhK562Yy1UcdUniPk; type=narrowPeak; md5sum=085ac9c7001ee15a168f36e14ce58d68; size=103K
cell=K562	antibody=Znf143_(16618-1-AP)	wgEncodeAwgTfbsSydhK562Znf143IggrabUniPk.narrowPeak.gz	project=wgEncode	lab=Stanford	composite=wgEncodeAwgTfbsUniform	dataType=ChipSeq	view=Peaks	treatment=None	antibody=Znf143_(16618-1-AP); control=IgG-rab	dataVersion=ENCODE; Mar; 2012; Freeze; dccAccession=wgEncodeEH002030; controlId=wgEncodeEH001795; quality=good; tableName=wgEncodeAwgTfbsSydhK562Znf143IggrabUniPk; type=narrowPeak; md5sum=7842730755e393d1be0b6a0b42a8fa11; size=671K
cell=K562	antibody=ZNF263	wgEncodeAwgTfbsSydhK562Znf263UcdUniPk.narrowPeak.gz	project=wgEncode	lab=USC	composite=wgEncodeAwgTfbsUniform	dataType=ChipSeq	view=Peaks	treatment=None	antibody=ZNF263; control=UCDavis	dataVersion=ENCODE; Mar; 2012; Freeze; dccAccession=wgEncodeEH000630; controlId=wgEncodeEH000672; quality=good; tableName=wgEncodeAwgTfbsSydhK562Znf263UcdUniPk; type=narrowPeak; md5sum=af4016b07bd7ba3998455c3f8722f89e; size=63K
cell=K562;	antibody=CTCF;	wgEncodeAwgTfbsUwK562CtcfUniPk.narrowPeak.gz	project=wgEncode;	lab=UW;	composite=wgEncodeAwgTfbsUniform;	dataType=ChipSeq;	view=Peaks;	treatment=None;	antibody=CTCF; control=std;	dataVersion=ENCODE; Mar; 2012; Freeze;; dccAccession=wgEncodeEH000399;; controlId=wgEncodeEH000471;; quality=good;; tableName=wgEncodeAwgTfbsUwK562CtcfUniPk;; type=narrowPeak;; md5sum=365af2fdea48c046dafad14b73f69b5d;; size=850K
cell=K562;	antibody=eGFP-FOS; control=Control_eGFP-FOS; dataVersion=ENCODE Mar 2012 Freeze; dccAccession=wgEncodeEH001207; controlId=K562/Input/Control_eGFP-FOS; quality=good; tableName=wgEncodeAwgTfbsUchicagoK562EfosUniPk; type=narrowPeak; md5sum=2be78930029d1e08f3c75ba097768a7c; size=245K	wgEncodeAwgTfbsUchicagoK562EfosUniPk.narrowPeak.gz	project=wgEncode;	lab=UChicago;	composite=wgEncodeAwgTfbsUniform;	dataType=ChipSeq;	view=Peaks;	treatment=None;	antibody=eGFP-FOS; control=Control_eGFP-FOS;	dataVersion=ENCODE Mar 2012 Freeze; dccAccession=wgEncodeEH001207; controlId=K562/Input/Control_eGFP-FOS; quality=good; tableName=wgEncodeAwgTfbsUchicagoK562EfosUniPk; type=narrowPeak; md5sum=2be78930029d1e08f3c75ba097768a7c; size=245K
cell=K562;	antibody=eGFP-GATA2; control=Control_eGFP-GATA2; dataVersion=ENCODE Mar 2012 Freeze; dccAccession=wgEncodeEH001208; controlId=K562/Input/Control_eGFP-GATA2; quality=good; tableName=wgEncodeAwgTfbsUchicagoK562Egata2UniPk; type=narrowPeak; md5sum=e63afef401421b6fbeebf652134dbc99; size=254K	wgEncodeAwgTfbsUchicagoK562Egata2UniPk.narrowPeak.gz	project=wgEncode;	lab=UChicago;	composite=wgEncodeAwgTfbsUniform;	dataType=ChipSeq;	view=Peaks;	treatment=None;	antibody=eGFP-GATA2; control=Control_eGFP-GATA2;	dataVersion=ENCODE Mar 2012 Freeze; dccAccession=wgEncodeEH001208; controlId=K562/Input/Control_eGFP-GATA2; quality=good; tableName=wgEncodeAwgTfbsUchicagoK562Egata2UniPk; type=narrowPeak; md5sum=e63afef401421b6fbeebf652134dbc99; size=254K
cell=K562;	antibody=eGFP-HDAC8; control=Control_eGFP-HDAC8; dataVersion=ENCODE Mar 2012 Freeze; dccAccession=wgEncodeEH001209; controlId=K562/Input/Control_eGFP-HDAC8; quality=caution; tableName=wgEncodeAwgTfbsUchicagoK562Ehdac8UniPk; type=narrowPeak; md5sum=1f8ace8ff9a96c82fa610c66e7c4cc76; size=34K	wgEncodeAwgTfbsUchicagoK562Ehdac8UniPk.narrowPeak.gz	project=wgEncode;	lab=UChicago;	composite=wgEncodeAwgTfbsUniform;	dataType=ChipSeq;	view=Peaks;	treatment=None;	antibody=eGFP-HDAC8; control=Control_eGFP-HDAC8;	dataVersion=ENCODE Mar 2012 Freeze; dccAccession=wgEncodeEH001209; controlId=K562/Input/Control_eGFP-HDAC8; quality=caution; tableName=wgEncodeAwgTfbsUchicagoK562Ehdac8UniPk; type=narrowPeak; md5sum=1f8ace8ff9a96c82fa610c66e7c4cc76; size=34K
cell=K562;	antibody=eGFP-JunB; control=Control_eGFP-JunB; dataVersion=ENCODE Mar 2012 Freeze; dccAccession=wgEncodeEH001210; controlId=K562/Input/Control_eGFP-JunB; quality=good; tableName=wgEncodeAwgTfbsUchicagoK562EjunbUniPk; type=narrowPeak; md5sum=22f566e79d46b064e60618257dedb5eb; size=267K	wgEncodeAwgTfbsUchicagoK562EjunbUniPk.narrowPeak.gz	project=wgEncode;	lab=UChicago;	composite=wgEncodeAwgTfbsUniform;	dataType=ChipSeq;	view=Peaks;	treatment=None;	antibody=eGFP-JunB; control=Control_eGFP-JunB;	dataVersion=ENCODE Mar 2012 Freeze; dccAccession=wgEncodeEH001210; controlId=K562/Input/Control_eGFP-JunB; quality=good; tableName=wgEncodeAwgTfbsUchicagoK562EjunbUniPk; type=narrowPeak; md5sum=22f566e79d46b064e60618257dedb5eb; size=267K
cell=K562;	antibody=eGFP-JunD; control=Control_eGFP-JunD; dataVersion=ENCODE Mar 2012 Freeze; dccAccession=wgEncodeEH001211; controlId=K562/Input/Control_eGFP-JunD; quality=good; tableName=wgEncodeAwgTfbsUchicagoK562EjundUniPk; type=narrowPeak; md5sum=52f9e8eb6c1151b116f37e33a92cc7db; size=627K	wgEncodeAwgTfbsUchicagoK562EjundUniPk.narrowPeak.gz	project=wgEncode;	lab=UChicago;	composite=wgEncodeAwgTfbsUniform;	dataType=ChipSeq;	view=Peaks;	treatment=None;	antibody=eGFP-JunD; control=Control_eGFP-JunD;	dataVersion=ENCODE Mar 2012 Freeze; dccAccession=wgEncodeEH001211; controlId=K562/Input/Control_eGFP-JunD; quality=good; tableName=wgEncodeAwgTfbsUchicagoK562EjundUniPk; type=narrowPeak; md5sum=52f9e8eb6c1151b116f37e33a92cc7db; size=627K
cell=K562;	antibody=c-Myc; dataVersion=ENCODE Mar 2012 Freeze; dccAccession=wgEncodeEH000536; controlId=wgEncodeEH000529; quality=good; tableName=wgEncodeAwgTfbsUtaK562CmycUniPk; type=narrowPeak; md5sum=840c3051930619369f9122cf213026af; size=290K	wgEncodeAwgTfbsUtaK562CmycUniPk.narrowPeak.gz	project=wgEncode;	lab=UT-A;	composite=wgEncodeAwgTfbsUniform;	dataType=ChipSeq;	view=Peaks;	treatment=None;	antibody=c-Myc;	dataVersion=ENCODE Mar 2012 Freeze; dccAccession=wgEncodeEH000536; controlId=wgEncodeEH000529; quality=good; tableName=wgEncodeAwgTfbsUtaK562CmycUniPk; type=narrowPeak; md5sum=840c3051930619369f9122cf213026af; size=290K
cell=K562;	antibody=CTCF; dataVersion=ENCODE Mar 2012 Freeze; dccAccession=wgEncodeEH000535; controlId=wgEncodeEH000529; quality=good; tableName=wgEncodeAwgTfbsUtaK562CtcfUniPk; type=narrowPeak; md5sum=abeaa0f53dd90820ee12d0b9c897cfbd; size=1.1M	wgEncodeAwgTfbsUtaK562CtcfUniPk.narrowPeak.gz	project=wgEncode;	lab=UT-A;	composite=wgEncodeAwgTfbsUniform;	dataType=ChipSeq;	view=Peaks;	treatment=None;	antibody=CTCF;	dataVersion=ENCODE Mar 2012 Freeze; dccAccession=wgEncodeEH000535; controlId=wgEncodeEH000529; quality=good; tableName=wgEncodeAwgTfbsUtaK562CtcfUniPk; type=narrowPeak; md5sum=abeaa0f53dd90820ee12d0b9c897cfbd; size=1.1M
cell=K562;	antibody=Pol2; dataVersion=ENCODE Mar 2012 Freeze; dccAccession=wgEncodeEH000555; controlId=wgEncodeEH000529; quality=good; tableName=wgEncodeAwgTfbsUtaK562Pol2UniPk; type=narrowPeak; md5sum=86da7ba3a1f849e6ded639ca5673d132; size=385K	wgEncodeAwgTfbsUtaK562Pol2UniPk.narrowPeak.gz	project=wgEncode;	lab=UT-A;	composite=wgEncodeAwgTfbsUniform;	dataType=ChipSeq;	view=Peaks;	treatment=None;	antibody=Pol2;	dataVersion=ENCODE Mar 2012 Freeze; dccAccession=wgEncodeEH000555; controlId=wgEncodeEH000529; quality=good; tableName=wgEncodeAwgTfbsUtaK562Pol2UniPk; type=narrowPeak; md5sum=86da7ba3a1f849e6ded639ca5673d132; size=385K
